# Supplementary material for: Gastric mucosal proteomic analysis reveals the role of the TGF-β signaling pathway in gastritis associated with Helicobacter pylori infection
Source: Front Microbiol. 2025 Sep 16;16:1565392. doi: 10.3389/fmicb.2025.1565392 (PMC12479426; doi:10.3389/fmicb.2025.1565392)
Supplement: Supplementary file 1 [file Data_Sheet_1.csv]

Accession	Symbol	Protein Name	Entrez ID	Description	FC(T/C)	Log2FC(T/C)	P_value(T/C)	Regulate	Significant	T	C	A10	A11	A12	A7	A8	A9	A1	A2	A3	A4	A5	A6	GO Term	GO ID	KO ID	KO Name	Pathway ID	Pathway_defition	EggNOG ID	EggNOG_Functional Categories	Pfam ID	Domain	Domain Description	Subcellular Loc
P62328	TMSB4X	Thymosin beta-4	7114	TYB4_HUMAN Thymosin beta-4 OS=Homo sapiens OX=9606 GN=TMSB4X PE=1 SV=2	1.213	0.2786	0.04003	up	yes	77433.4479	63832.3236	59681.421875	62182.2382812	51621.2460938	83018.6328125	71819.796875	54670.6054688	90822.1953125	76741.9296875	64000.9921875	78945.203125	77963.890625	76126.4765625	BP:regulation of phosphate metabolic process;BP:regulation of primary metabolic process;BP:regulation of metabolic process;BP:negative regulation of response to stimulus;BP:positive regulation of response to stimulus;BP:regulation of response to stimulus;BP:regulation of actin polymerization or depolymerization;BP:regulation of ATP metabolic process;BP:regulation of chemotaxis;BP:positive regulat…	GO:0019220;GO:0080090;GO:0019222;GO:0048585;GO:0048584;GO:0048583;GO:0008064;GO:1903578;GO:0050920;GO:0050921;GO:0007166;GO:0051651;GO:0045981;GO:0071840;GO:0019221;GO:0010605;GO:0010604;GO:0009968;GO:0009966;GO:0048869;GO:0051494;GO:0051493;GO:0050727;GO:0033043;GO:0048518;GO:0048519;GO:0030154;GO:0060255;GO:0043536;GO:0043535;GO:2001171;GO:2001141;GO:2001026;GO:0010634;GO:0010632;GO:1900373;GO:…	K05764	TMSB4	hsa04810	Regulation of actin cytoskeleton	ENOG410Y3I4	O:Posttranslational modification, protein turnover, chaperones	PF01290.24	Thymosin	Thymosin beta-4 family	CYT
P07098	LIPF	Gastric triacylglycerol lipase	8513	LIPF_HUMAN Gastric triacylglycerol lipase OS=Homo sapiens OX=9606 GN=LIPF PE=1 SV=1	9.072	3.181	0.02389	up	yes	81773.2731	9014.1629	391.436309814	11640.6064453	11158.9824219	27841.8300781	2283.16601562	768.956420898	73184.6328125	163196.625	3834.79174805	150519.109375	88196.3671875	11708.1123047	BP:acylglycerol metabolic process;BP:neutral lipid metabolic process;BP:carboxylic acid metabolic process;BP:dicarboxylic acid metabolic process;BP:lipid catabolic process;BP:cellular lipid metabolic process;BP:organic substance catabolic process;BP:organic substance metabolic process;BP:lipid metabolic process;BP:triglyceride metabolic process;BP:cellular process;BP:biological_process;BP:metabol…	GO:0006639;GO:0006638;GO:0019752;GO:0043648;GO:0016042;GO:0044255;GO:1901575;GO:0071704;GO:0006629;GO:0006641;GO:0009987;GO:0008150;GO:0008152;GO:0043436;GO:0046486;GO:0009056;GO:0044238;GO:0006082;GO:0044237;GO:0006108;GO:0044281GO:0043229;GO:0043227;GO:0005739;GO:0043226;GO:0110165;GO:0043231;GO:0005575;GO:0005576GO:0003674;GO:0005488;GO:0016491;GO:0016787;GO:0008289;GO:0016788;GO:0003824;GO:00…	K14452	LIPF	hsa00561;hsa01100;hsa04975	Glycerolipid metabolism;Metabolic pathways;Fat digestion and absorption	COG0596	U:Intracellular trafficking, secretion, and vesicular transport	PF00561.24;PF04083.20	Abhydrolase_1;Abhydro_lipase	alpha/beta hydrolase fold;Partial alpha/beta-hydrolase lipase region	CYT
P07602	PSAP	Prosaposin	5660	SAP_HUMAN Prosaposin OS=Homo sapiens OX=9606 GN=PSAP PE=1 SV=2	1.477	0.5627	0.01926	up	yes	51750.2643	35048.8913	37945.1640625	27534.9804688	28591.015625	45033.4648438	34388.9257812	36799.796875	57895.7851562	55560.5585938	55788.0390625	68083.03125	40937.7929688	32236.3789062	BP:regulation of primary metabolic process;BP:developmental growth;BP:positive regulation of beta-galactosidase activity;BP:signal transduction;BP:organ growth;BP:cellular developmental process;BP:positive regulation of molecular function;BP:epithelial cell differentiation;BP:sphingolipid metabolic process;BP:organic acid transport;BP:organic anion transport;BP:developmental process involved in r…	GO:0080090;GO:0048589;GO:1903771;GO:0007165;GO:0035265;GO:0048869;GO:0044093;GO:0030855;GO:0006665;GO:0015849;GO:0015711;GO:0003006;GO:0051668;GO:0040007;GO:1901564;GO:0009894;GO:0006807;GO:0050789;GO:0035627;GO:0051345;GO:0007188;GO:0065007;GO:0065009;GO:0007186;GO:0050790;GO:0006629;GO:0006810;GO:0042886;GO:0050794;GO:0008150;GO:0008152;GO:0051234;GO:0051336;GO:0046907;GO:0006869;GO:0030154;GO:…	K12382	PSAP, SGP1	hsa04142;hsa00600	Lysosome;Sphingolipid metabolism	ENOG410XSI5	O:Posttranslational modification, protein turnover, chaperones	PF05184.19;PF03489.21;PF02199.19;PF20825.1	SapB_1;SapB_2;SapA;Saposin	Saposin-like type B, region 1;Saposin-like type B, region 2;Saposin A-type domain;Saposin-like domain	CYT
Q15907	RAB11B	Ras-related protein Rab-11B	9230	RB11B_HUMAN Ras-related protein Rab-11B OS=Homo sapiens OX=9606 GN=RAB11B PE=1 SV=4	1.279	0.355	0.03265	up	yes	36530.792	28564.4505	26629.578125	27880.5488281	28791.2597656	33045.953125	27881.8222656	27157.5410156	32316.2167969	36244.1601562	37037.8007812	52765.2617188	32383.3496094	28437.9628906	BP:regulation of protein localization;BP:protein localization;BP:insulin secretion involved in cellular response to glucose stimulus;BP:regulation of transport;BP:regulation of intracellular transport;BP:iron ion transport;BP:regulation of endocytic recycling;BP:establishment of organelle localization;BP:establishment of vesicle localization;BP:cellular response to stimulus;BP:cellular macromolec…	GO:0032880;GO:0008104;GO:0035773;GO:0051049;GO:0032386;GO:0006826;GO:2001135;GO:0051656;GO:0051650;GO:0051716;GO:0070727;GO:0010447;GO:0046879;GO:0033036;GO:0045184;GO:0072657;GO:0051668;GO:0071692;GO:0016192;GO:0016197;GO:0071214;GO:0030072;GO:0030073;GO:0006887;GO:0045056;GO:0045054;GO:0045055;GO:0051875;GO:0065007;GO:0097242;GO:0065008;GO:0140352;GO:0009306;GO:0006812;GO:0006811;GO:0006810;GO:…	K07905	RAB11B	hsa05164;hsa04962;hsa04152;hsa04144	Influenza A;Vasopressin-regulated water reabsorption;AMPK signaling pathway;Endocytosis	COG1100	S:Function unknown	PF00071.26;PF08477.17;PF00025.25;PF01926.27;PF00009.31	Ras;Roc;Arf;MMR_HSR1;GTP_EFTU	Ras family;Ras of Complex, Roc, domain of DAPkinase;ADP-ribosylation factor family;50S ribosome-binding GTPase;Elongation factor Tu GTP binding domain	CYT
P18669	PGAM1	Phosphoglycerate mutase 1	5223	PGAM1_HUMAN Phosphoglycerate mutase 1 OS=Homo sapiens OX=9606 GN=PGAM1 PE=1 SV=2	1.127	0.1725	0.04369	up	yes	30458.4102	27025.5267	26376.8730469	26358.2402344	26938.0644531	27051.4394531	28869.2285156	26559.3144531	33586.8203125	31758.1679688	28645.2558594	34589.5	28834.4433594	25336.2734375	BP:regulation of catabolic process;BP:regulation of phosphate metabolic process;BP:regulation of primary metabolic process;BP:regulation of metabolic process;BP:monosaccharide biosynthetic process;BP:small molecule biosynthetic process;BP:regulation of cellular metabolic process;BP:generation of precursor metabolites and energy;BP:pyruvate metabolic process;BP:regulation of biological process;BP:…	GO:0009894;GO:0019220;GO:0080090;GO:0019222;GO:0046364;GO:0044283;GO:0031323;GO:0006091;GO:0006090;GO:0050789;GO:0062012;GO:1901576;GO:1901575;GO:0043467;GO:0006096;GO:0071704;GO:0065007;GO:0006082;GO:1902031;GO:0006094;GO:0006110;GO:0044238;GO:0019219;GO:0019319;GO:0009987;GO:0019318;GO:0043470;GO:0034248;GO:0009058;GO:0008150;GO:0051171;GO:0008152;GO:0043436;GO:0050794;GO:0009056;GO:0006006;GO:…	K01834	PGAM, gpmA	hsa00260;hsa01100;hsa01200;hsa05230;hsa01230;hsa00010;hsa04922	Glycine, serine and threonine metabolism;Metabolic pathways;Carbon metabolism;Central carbon metabolism in cancer;Biosynthesis of amino acids;Glycolysis / Gluconeogenesis;Glucagon signaling pathway	COG0588	K:Transcription	PF00300.26	His_Phos_1	Histidine phosphatase superfamily	CYT
P52209	PGD	6-phosphogluconate dehydrogenase, decarboxylating	5226	6PGD_HUMAN 6-phosphogluconate dehydrogenase, decarboxylating OS=Homo sapiens OX=9606 GN=PGD PE=1 SV=3	1.224	0.2916	0.009372	up	yes	22949.9993	18751.7996	16381.8037109	19374.5722656	18683.625	19114.0585938	20161.7714844	18794.9667969	19114.2910156	24393.8300781	26708.6796875	25559.6445312	21084.78125	20838.7695312	BP:small molecule metabolic process;BP:small molecule catabolic process;BP:small molecule biosynthetic process;BP:organic cyclic compound metabolic process;BP:monocarboxylic acid metabolic process;BP:aldonic acid catabolic process;BP:monocarboxylic acid catabolic process;BP:oxoacid metabolic process;BP:heterocycle metabolic process;BP:organonitrogen compound metabolic process;BP:carbohydrate cata…	GO:0044281;GO:0044282;GO:0044283;GO:1901360;GO:0032787;GO:0046176;GO:0072329;GO:0043436;GO:0046483;GO:1901564;GO:0016052;GO:0016051;GO:0006163;GO:0019637;GO:0016054;GO:0019321;GO:0019322;GO:0006807;GO:1901576;GO:1901575;GO:0019521;GO:0019520;GO:0008150;GO:0008152;GO:0046395;GO:0006753;GO:0006739;GO:0009311;GO:0009313;GO:0046177;GO:0044248;GO:0034641;GO:0006139;GO:0006740;GO:0009987;GO:0006725;GO:…	K00033	PGD, gnd, gntZ	hsa00030;hsa01100;hsa00480;hsa01200	Pentose phosphate pathway;Metabolic pathways;Glutathione metabolism;Carbon metabolism	COG0362	G:Carbohydrate transport and metabolism	PF00393.23;PF03446.19	6PGD;NAD_binding_2	6-phosphogluconate dehydrogenase, C-terminal domain;NAD binding domain of 6-phosphogluconate dehydrogenase	CYT
A0A5C2G263	-	-	-	A0A5C2G263_HUMAN IGL c2536_light_IGKV1-5_IGKJ1 (Fragment) OS=Homo sapiens OX=9606 PE=2 SV=1	10.9	3.446	0.0003588	up	yes	32667.7453	2996.1344	0	0	0	0	17976.8066406	0	15445.5976562	56632.8242188	21679.802373921	26767.477158438	37576.751238516	37904.018866354	------	------	------	------	------	------	ENOG41115Q6;ENOG410YQB2;ENOG410YS8R	S:Function unknown;	PF07686.21;PF13927.10	V-set;Ig_3	Immunoglobulin V-set domain;Immunoglobulin domain	CYT
P56856	CLDN18	Claudin-18	51208	CLD18_HUMAN Claudin-18 OS=Homo sapiens OX=9606 GN=CLDN18 PE=1 SV=1	1.387	0.472	0.04589	up	yes	19409.7656	13997.5319	11831.2314453	18863.8105469	14848.0146484	14542.3134766	13257.4628906	10642.3583984	13998.3398438	24866.7773438	13403.0429688	19460.1445312	25283.6269531	19446.6621094	BP:protein localization;BP:cytokine-mediated signaling pathway;BP:signal transduction;BP:cell surface receptor signaling pathway;BP:TNFSF11-mediated signaling pathway;BP:cellular component organization or biogenesis;BP:cellular macromolecule localization;BP:response to organic substance;BP:tight junction organization;BP:tight junction assembly;BP:biological regulation;BP:macromolecule localizatio…	GO:0008104;GO:0019221;GO:0007165;GO:0007166;GO:0071847;GO:0071840;GO:0070727;GO:0010033;GO:0120193;GO:0120192;GO:0065007;GO:0033036;GO:1903706;GO:1903707;GO:0098742;GO:0022607;GO:0048565;GO:2001205;GO:0050789;GO:0002761;GO:0002762;GO:0016043;GO:0098609;GO:0046851;GO:0046850;GO:0002682;GO:0002683;GO:0032880;GO:0050793;GO:0050794;GO:0008150;GO:0051239;GO:1900181;GO:1900180;GO:0050896;GO:0045638;GO:…	------	------	------	------	ENOG410XPD1	U:Intracellular trafficking, secretion, and vesicular transport	PF00822.24;PF13903.10	PMP22_Claudin;Claudin_2	PMP-22/EMP/MP20/Claudin family;PMP-22/EMP/MP20/Claudin tight junction	CYT
Q9UI15	TAGLN3	Transgelin-3	29114	TAGL3_HUMAN Transgelin-3 OS=Homo sapiens OX=9606 GN=TAGLN3 PE=1 SV=2	1.899	0.9252	0.04901	up	yes	15053.6058	7926.8669	4450.50341797	8315.17089844	14622.4814453	4040.40332031	5596.86230469	10535.7802734	8193.77636719	23187.1132812	14246.4042969	7192.890625	14138.8525391	23362.5976562	BP:anatomical structure development;BP:negative regulation of metabolic process;BP:regulation of metabolic process;BP:negative regulation of cellular biosynthetic process;BP:regulation of cellular biosynthetic process;BP:negative regulation of cellular metabolic process;BP:regulation of cellular metabolic process;BP:cellular component organization or biogenesis;BP:regulation of primary metabolic …	GO:0048856;GO:0009892;GO:0019222;GO:0031327;GO:0031326;GO:0031324;GO:0031323;GO:0071840;GO:0080090;GO:0010605;GO:0009890;GO:0000122;GO:0097435;GO:0016043;GO:0050789;GO:0019219;GO:0010556;GO:0065007;GO:0048519;GO:0048731;GO:0007417;GO:0010468;GO:0032502;GO:0045934;GO:0060255;GO:0009987;GO:0009889;GO:0050794;GO:1902679;GO:0008150;GO:0051171;GO:0051172;GO:2001141;GO:0007015;GO:0051253;GO:0051252;GO:…	K20526	TAGLN	------	------	COG5199	G:Carbohydrate transport and metabolism	PF00307.35;PF00402.22	CH;Calponin	Calponin homology;Calponin family repeat	CYT
Q10567	AP1B1	AP-1 complex subunit beta-1	162	AP1B1_HUMAN AP-1 complex subunit beta-1 OS=Homo sapiens OX=9606 GN=AP1B1 PE=1 SV=3	1.152	0.2041	0.04034	up	yes	10875.6914	9440.638	9551.73925781	9787.43847656	9134.42382812	10203.8935547	8708.6328125	9257.70019531	9437.83886719	10142.8349609	11080.6259766	13660.078125	10927.4560547	10005.3144531	BP:protein localization;BP:pigment granule organization;BP:melanosome organization;BP:specification of symmetry;BP:platelet dense granule organization;BP:cellular localization;BP:export from cell;BP:cellular component organization or biogenesis;BP:pattern specification process;BP:cellular macromolecule localization;BP:determination of left/right symmetry;BP:kidney development;BP:cellular componen…	GO:0008104;GO:0048753;GO:0032438;GO:0009799;GO:0060155;GO:0051641;GO:0140352;GO:0071840;GO:0007389;GO:0070727;GO:0007368;GO:0001822;GO:0016043;GO:0071705;GO:0048513;GO:0006810;GO:0071702;GO:0033036;GO:0032502;GO:0032501;GO:0022607;GO:0007507;GO:0009306;GO:0009987;GO:0045184;GO:0008150;GO:0051649;GO:0071692;GO:0051234;GO:0051179;GO:0070925;GO:0006996;GO:0046903;GO:0046907;GO:0048856;GO:0032940;GO:…	K12392	AP1B1	hsa04142;hsa05170	Lysosome;Human immunodeficiency virus 1 infection	COG5096	S:Function unknown	PF01602.24;PF12717.11;PF09066.14;PF13646.10;PF02985.26;PF02883.24;PF12719.11;PF20168.2	Adaptin_N;Cnd1;B2-adapt-app_C;HEAT_2;HEAT;Alpha_adaptinC2;Cnd3;PDS5	Adaptin N terminal region;non-SMC mitotic condensation complex subunit 1;Beta2-adaptin appendage, C-terminal sub-domain;HEAT repeats;HEAT repeat;Adaptin C-terminal domain;Nuclear condensing complex subunits, C-term domain;Sister chromatid cohesion protein PDS5 protein	CYT
P60468	SEC61B	Protein transport protein Sec61 subunit beta	10952	SC61B_HUMAN Protein transport protein Sec61 subunit beta OS=Homo sapiens OX=9606 GN=SEC61B PE=1 SV=2	1.304	0.3829	0.04662	up	yes	9314.591	7144.7654	8888.49121094	7358.87744141	5783.58740234	6191.90576172	6552.24609375	8093.484375	8696.77539062	9115.22949219	11950.1884766	11681.8378906	7149.98486328	7293.52978516	BP:protein localization;BP:cellular response to stimulus;BP:cellular macromolecule localization;BP:transmembrane transport;BP:intracellular protein transmembrane transport;BP:macromolecule localization;BP:establishment of protein localization;BP:protein catabolic process;BP:response to organic substance;BP:organonitrogen compound metabolic process;BP:organonitrogen compound catabolic process;BP:p…	GO:0008104;GO:0051716;GO:0070727;GO:0055085;GO:0065002;GO:0033036;GO:0045184;GO:0030163;GO:0010033;GO:1901564;GO:1901565;GO:0019538;GO:0010243;GO:0033554;GO:0036503;GO:0006616;GO:0006807;GO:0006886;GO:0030970;GO:0006810;GO:0006950;GO:0008150;GO:0008152;GO:0051234;GO:0051603;GO:0046907;GO:0050896;GO:0010498;GO:0006511;GO:0051649;GO:0071806;GO:0043161;GO:0051179;GO:0006508;GO:0009987;GO:0019941;GO:…	K09481	SEC61B, SBH2	hsa04141;hsa05110;hsa04145;hsa03060	Protein processing in endoplasmic reticulum;Vibrio cholerae infection;Phagosome;Protein export	ENOG4111UAR	U:Intracellular trafficking, secretion, and vesicular transport	PF03911.20	Sec61_beta	Sec61beta family	CYT
Q14165	MLEC	Malectin	9761	MLEC_HUMAN Malectin OS=Homo sapiens OX=9606 GN=MLEC PE=1 SV=1	1.238	0.308	0.01995	up	yes	8931.8831	7213.0257	7059.24902344	9069.82421875	5797.42236328	7884.29785156	6493.86376953	6973.49707031	8031.765625	9254.58691406	9378.44238281	10502.9462891	8813.68359375	7609.87353516	BP:nitrogen compound metabolic process;BP:protein glycosylation;BP:protein N-linked glycosylation;BP:organic substance metabolic process;BP:glycosylation;BP:macromolecule modification;BP:macromolecule glycosylation;BP:biological_process;BP:metabolic process;BP:organonitrogen compound metabolic process;BP:primary metabolic process;BP:carbohydrate metabolic process;BP:protein metabolic process;BP:m…	GO:0006807;GO:0006486;GO:0006487;GO:0071704;GO:0070085;GO:0043412;GO:0043413;GO:0008150;GO:0008152;GO:1901564;GO:0044238;GO:0005975;GO:0019538;GO:0043170;GO:0036211GO:0005783;GO:1990234;GO:0005789;GO:0043229;GO:0043227;GO:0043226;GO:0035579;GO:0030667;GO:0031090;GO:0016020;GO:0032991;GO:0110165;GO:0012506;GO:1902494;GO:0098588;GO:0030659;GO:0005886;GO:0008250;GO:0043231;GO:0005575;GO:0098796GO:00…	------	------	------	------	ENOG410XNU5	S:Function unknown	PF11721.12	Malectin	Malectin domain	CYT
Q15056	EIF4H	Eukaryotic translation initiation factor 4H	7458	IF4H_HUMAN Eukaryotic translation initiation factor 4H OS=Homo sapiens OX=9606 GN=EIF4H PE=1 SV=5	1.555	0.6369	0.001178	up	yes	9624.6956	6189.3643	6867.12011719	7761.97949219	6892.89697266	4495.03125	5581.16210938	5537.99560547	7791.01953125	11407.2070312	11060.2255859	9299.19824219	8712.37890625	9478.14453125	BP:regulation of primary metabolic process;BP:developmental growth;BP:regulation of cellular biosynthetic process;BP:regulation of cellular metabolic process;BP:sexual reproduction;BP:regulation of biological process;BP:growth;BP:posttranscriptional regulation of gene expression;BP:regulation of protein metabolic process;BP:biological regulation;BP:regulation of gene expression;BP:regulation of m…	GO:0080090;GO:0048589;GO:0031326;GO:0031323;GO:0019953;GO:0050789;GO:0040007;GO:0010608;GO:0051246;GO:0065007;GO:0010468;GO:0060255;GO:0006446;GO:0009889;GO:0034248;GO:0008150;GO:0051171;GO:0019222;GO:0050794;GO:0000003;GO:0010556;GO:0006417GO:0016281;GO:0016020;GO:0034518;GO:0048471;GO:0110165;GO:0005844;GO:0032991;GO:0005829;GO:1990904;GO:0005575GO:0003674;GO:0005488;GO:0003676;GO:0050839;GO:19…	K24086	EIF4H	------	------	COG0724	Z:Cytoskeleton	PF00076.26	RRM_1	RNA recognition motif	CYT
P54577	YARS1	Tyrosine--tRNA ligase, cytoplasmic	8565	SYYC_HUMAN Tyrosine--tRNA ligase, cytoplasmic OS=Homo sapiens OX=9606 GN=YARS1 PE=1 SV=4	1.196	0.2582	0.04278	up	yes	8574.7547	7167.9506	8083.17480469	7886.86279297	6579.27783203	6760.27685547	5863.66308594	7834.44824219	8777.03417969	9502.23535156	7827.54345703	9839.55371094	8741.38574219	6760.77587891	BP:tyrosyl-tRNA aminoacylation;BP:response to starvation;BP:response to extracellular stimulus;BP:carboxylic acid metabolic process;BP:nucleic acid metabolic process;BP:oxoacid metabolic process;BP:cellular nitrogen compound metabolic process;BP:nitrogen compound metabolic process;BP:ncRNA metabolic process;BP:cell death;BP:organic cyclic compound metabolic process;BP:nucleobase-containing compou…	GO:0006437;GO:0042594;GO:0009991;GO:0019752;GO:0090304;GO:0043436;GO:0034641;GO:0006807;GO:0034660;GO:0008219;GO:1901360;GO:0006139;GO:0006520;GO:0071704;GO:0009605;GO:0006915;GO:0009987;GO:0006725;GO:0012501;GO:0006950;GO:0008150;GO:0008152;GO:0046483;GO:0016070;GO:0044238;GO:1901564;GO:0006082;GO:0031667;GO:0044237;GO:0043170;GO:0006399;GO:0043038;GO:0043039;GO:0006418;GO:0050896;GO:0044281GO:0…	K01866	YARS, tyrS	hsa00970	Aminoacyl-tRNA biosynthesis	COG0162	H:Coenzyme transport and metabolism	PF00579.29;PF01588.24	tRNA-synt_1b;tRNA_bind	tRNA synthetases class I;Putative tRNA binding domain	CYT
A0A5C2FYC1	-	-	-	A0A5C2FYC1_HUMAN IGL c1166_light_IGKV3-20_IGKJ2 (Fragment) OS=Homo sapiens OX=9606 PE=2 SV=1	0.4534	-1.141	0.007532	down	yes	4827.0414	10645.6469	7886.77246094	9708.33007812	7128.78564453	10811.782357623	14255.7880859	14082.4228516	4526.9729829564	1599.77661133	7151.5411261787	3254.450312324	4911.06494141	7518.44238281	------	------	------	------	------	------	ENOG410YSH4;ENOG41115I2	S:Function unknown;	PF07686.21	V-set	Immunoglobulin V-set domain	CYT
A0A7P0TA76	ACSL3	ACSL3	-	A0A7P0TA76_HUMAN long-chain-fatty-acid--CoA ligase OS=Homo sapiens OX=9606 GN=ACSL3 PE=1 SV=1	1.228	0.2963	0.03508	up	yes	8442.3253	6874.9214	8546.25292969	6915.90527344	7080.82080078	6475.35058594	6547.82763672	5683.37109375	8008.66015625	9903.85644531	6992.36376953	9313.78125	9414.32226562	7020.96777344	BP:regulation of phosphate metabolic process;BP:regulation of secretion;BP:positive regulation of secretion;BP:regulation of transport;BP:regulation of Golgi to plasma membrane protein transport;BP:nucleotide biosynthetic process;BP:small molecule metabolic process;BP:organic cyclic compound biosynthetic process;BP:cellular component organization or biogenesis;BP:regulation of primary metabolic p…	GO:0019220;GO:0051046;GO:0051047;GO:0051049;GO:0042996;GO:0009165;GO:0044281;GO:1901362;GO:0071840;GO:0080090;GO:0019222;GO:0048869;GO:0045834;GO:0034032;GO:0048518;GO:0015718;GO:0051050;GO:0015849;GO:0015711;GO:0032787;GO:0042998;GO:0043436;GO:0050794;GO:0046483;GO:1901564;GO:1901568;GO:0006163;GO:0071616;GO:0006164;GO:0019637;GO:0019438;GO:0034377;GO:0022607;GO:0009893;GO:0009891;GO:0070201;GO:…	K01897	ACSL, fadD	hsa01212;hsa03320;hsa01100;hsa00061;hsa00071;hsa04146;hsa04216;hsa04714;hsa04920	Fatty acid metabolism;PPAR signaling pathway;Metabolic pathways;Fatty acid biosynthesis;Fatty acid degradation;Peroxisome;Ferroptosis;Thermogenesis;Adipocytokine signaling pathway	COG1022	Z:Cytoskeleton	PF00501.32	AMP-binding	AMP-binding enzyme	CYT
B4E2J2	-	Glutathione transferase	2947	B4E2J2_HUMAN cDNA FLJ51755, highly similar to Glutathione S-transferase Mu 3 OS=Homo sapiens OX=9606 PE=2 SV=1	1.838	0.8781	0.02016	up	yes	9901.9365	5387.0014	3531.00708008	4339.63867188	5601.6328125	9613.80957031	4752.59570312	4483.3248124672	8904.64550781	6281.69433594	5297.81054688	11612.4951172	14409.7148438	12905.2587891	BP:detoxification;BP:cell development;BP:cellular catabolic process;BP:establishment of blood-nerve barrier;BP:nitrogen compound metabolic process;BP:xenobiotic catabolic process;BP:detoxification of nitrogen compound;BP:endothelial cell development;BP:organic cyclic compound metabolic process;BP:organic substance metabolic process;BP:cellular developmental process;BP:benzene-containing compound …	GO:0098754;GO:0048468;GO:0044248;GO:0008065;GO:0006807;GO:0042178;GO:0051410;GO:0001885;GO:1901360;GO:0071704;GO:0048869;GO:0042537;GO:0070458;GO:0006749;GO:0032502;GO:0009719;GO:0009987;GO:0018916;GO:0006725;GO:1990748;GO:0008150;GO:0008152;GO:0043627;GO:0042221;GO:0009056;GO:0010033;GO:0006805;GO:0009725;GO:0048856;GO:0044237;GO:0002064;GO:0050896GO:0043229;GO:0043227;GO:0043226;GO:0005737;GO:0…	K00799	GST, gst	hsa00980;hsa00983;hsa00982;hsa05208;hsa05204;hsa01100;hsa01524;hsa05200;hsa05418;hsa05225;hsa00480;hsa05207	Metabolism of xenobiotics by cytochrome P450;Drug metabolism - other enzymes;Drug metabolism - cytochrome P450;Chemical carcinogenesis - reactive oxygen species;Chemical carcinogenesis - DNA adducts;Metabolic pathways;Platinum drug resistance;Pathways in cancer;Fluid shear stress and atherosclerosis;Hepatocellular carcinoma;Glutathione metabolism;Chemical carcinogenesis - receptor activation	ENOG4110YU0	O:Posttranslational modification, protein turnover, chaperones	PF00043.29;PF14497.10	GST_C;GST_C_3	Glutathione S-transferase, C-terminal domain;Glutathione S-transferase, C-terminal domain	CYT
J9R021	eIF3a	Eukaryotic translation initiation factor 3 subunit A	8661	J9R021_HUMAN Eukaryotic translation initiation factor 3 subunit A OS=Homo sapiens OX=9606 GN=eIF3a PE=2 SV=1	1.097	0.1336	0.02551	up	yes	7821.9736	7128.8714	7800.19384766	7352.44238281	6799.46679688	6624.88183594	7115.16210938	7081.08154297	7570.41894531	7488.98876953	8146.04980469	8673.36523438	7272.82861328	7780.19042969	BP:cellular component assembly;BP:macromolecular complex subunit organization;BP:negative regulation of response to stimulus;BP:regulation of signaling;BP:regulation of biological process;BP:formation of cytoplasmic translation initiation complex;BP:regulation of cell communication;BP:cellular component organization or biogenesis;BP:regulation of MAPK cascade;BP:ribonucleoprotein complex subunit …	GO:0022607;GO:0043933;GO:0048585;GO:0023051;GO:0050789;GO:0001732;GO:0010646;GO:0071840;GO:0043408;GO:0071826;GO:0075522;GO:0009968;GO:0070373;GO:0016043;GO:0065003;GO:0002188;GO:0022618;GO:0065007;GO:0043409;GO:0048519;GO:0002183;GO:0048583;GO:0009987;GO:0050794;GO:0008150;GO:0008152;GO:1902532;GO:1902531;GO:0023057;GO:0009966;GO:0075525;GO:0006413;GO:0044237;GO:0010648;GO:0016032;GO:0070372;GO:…	K03254	EIF3A	------	------	ENOG410XQ37	J:Translation, ribosomal structure and biogenesis	PF01399.31	PCI	PCI domain	CYT
B7Z5J7	-	Vesicle-fusing ATPase	4905	B7Z5J7_HUMAN Vesicle-fusing ATPase OS=Homo sapiens OX=9606 PE=2 SV=1	1.135	0.1827	0.01267	up	yes	7641.9375	6731.8851	7146.86230469	6801.66015625	6687.86328125	6371.38818359	5761.23339844	7622.30322266	7315.57177734	8221.87011719	7541.82958984	7379.37890625	7724.35888672	7668.61572266	BP:protein localization;BP:regulation of primary metabolic process;BP:regulation of metabolic process;BP:regulation of transport;BP:membrane fusion;BP:membrane organization;BP:plasma membrane organization;BP:cellular component organization or biogenesis;BP:positive regulation of macromolecule metabolic process;BP:cellular macromolecule localization;BP:positive regulation of biological process;BP:…	GO:0008104;GO:0080090;GO:0019222;GO:0051049;GO:0061025;GO:0061024;GO:0007009;GO:0071840;GO:0010604;GO:0070727;GO:0048518;GO:0033036;GO:0060255;GO:0045184;GO:0072657;GO:0051668;GO:0045026;GO:0072659;GO:0016192;GO:0001919;GO:0009896;GO:0009894;GO:0009893;GO:0032940;GO:0050789;GO:0006887;GO:0016043;GO:0065007;GO:0140352;GO:0006813;GO:0006812;GO:0006811;GO:0006810;GO:0050794;GO:0008150;GO:0051234;GO:…	K06027	NSF, SEC18	hsa04721;hsa04962;hsa04727	Synaptic vesicle cycle;Vasopressin-regulated water reabsorption;GABAergic synapse	COG0464	C:Energy production and conversion	PF00004.33;PF02359.22;PF17862.5;PF13401.10;PF02933.21;PF05496.16;PF13191.10;PF00910.26;PF13173.10;PF07728.18;PF13238.10;PF07724.18;PF01078.25	AAA;CDC48_N;AAA_lid_3;AAA_22;CDC48_2;RuvB_N;AAA_16;RNA_helicase;AAA_14;AAA_5;AAA_18;AAA_2;Mg_chelatase	ATPase family associated with various cellular activities;Cell division protein 48;AAA+ lid domain;AAA domain;Cell division protein 48;Holliday junction DNA helicase RuvB P-loop domain;AAA ATPase domain;RNA helicase;AAA domain;AAA domain;AAA domain;AAA domain;Magnesium chelatase, subunit ChlI	CYT
A4L733	PDIA2	Protein disulfide-isomerase	64714	A4L733_HUMAN protein disulfide-isomerase OS=Homo sapiens OX=9606 GN=PDIA2 PE=3 SV=1	3.171	1.665	0.001039	up	yes	10273.9763	3239.8842	1665.81738281	3147.46972656	5721.23291016	3480.78881836	3524.36181641	1899.63476562	7917.50195312	12129.9013672	5311.36132812	15199.8007812	14286.8447266	6798.44775391	BP:protein folding;BP:maintenance of protein localization in endoplasmic reticulum;BP:cell adhesion;BP:maintenance of location in cell;BP:cellular response to stimulus;BP:cell-cell adhesion;BP:maintenance of protein location in cell;BP:maintenance of protein localization in organelle;BP:homotypic cell-cell adhesion;BP:cellular process;BP:protein retention in ER lumen;BP:maintenance of protein loc…	GO:0006457;GO:0035437;GO:0007155;GO:0051651;GO:0051716;GO:0098609;GO:0032507;GO:0072595;GO:0034109;GO:0009987;GO:0006621;GO:0045185;GO:0006950;GO:0008150;GO:0051235;GO:0051179;GO:0070527;GO:0033554;GO:0034975;GO:0050896;GO:0034976GO:0005783;GO:0005788;GO:0043229;GO:0043226;GO:0043227;GO:0110165;GO:0031974;GO:0043231;GO:0043233;GO:0005575;GO:0070013GO:0015035;GO:0003674;GO:0005488;GO:0016864;GO:00…	K09581	PDIA2	------	------	COG0526	Z:Cytoskeleton	PF00085.24;PF13848.10;PF13098.10;PF04756.17;PF13899.10;PF00578.25	Thioredoxin;Thioredoxin_6;Thioredoxin_2;OST3_OST6;Thioredoxin_7;AhpC-TSA	Thioredoxin;Thioredoxin-like domain;Thioredoxin-like domain;OST3 / OST6 family, transporter family;Thioredoxin-like;AhpC/TSA family	CYT
Q9Y266	NUDC	Nuclear migration protein nudC	10726	NUDC_HUMAN Nuclear migration protein nudC OS=Homo sapiens OX=9606 GN=NUDC PE=1 SV=1	1.23	0.2987	0.01762	up	yes	6746.9318	5486.4355	5607.93017578	6001.296875	4947.69238281	4895.30371094	5532.73632812	5933.65380859	5729.55908203	5810.74853516	7877.68408203	7238.87451172	6020.23730469	7804.48730469	BP:protein folding;BP:mitotic cell cycle process;BP:nucleus localization;BP:establishment of organelle localization;BP:establishment of chromosome localization;BP:cell cycle;BP:cellular component organization;BP:response to nitrogen compound;BP:response to organic substance;BP:mitotic metaphase plate congression;BP:cellular component organization or biogenesis;BP:microtubule cytoskeleton organiza…	GO:0006457;GO:1903047;GO:0051647;GO:0051656;GO:0051303;GO:0007049;GO:0016043;GO:1901698;GO:0010033;GO:0007080;GO:0071840;GO:1902850;GO:0009719;GO:0006810;GO:0022402;GO:0009987;GO:0007051;GO:0007052;GO:0008150;GO:0010243;GO:0051649;GO:0051310;GO:0042221;GO:0043434;GO:0051234;GO:0051179;GO:0051640;GO:0051641;GO:0006996;GO:0046907;GO:0007017;GO:0007010;GO:1901700;GO:0051301;GO:0009725;GO:0050000;GO:…	K25866	NUDC	------	------	ENOG410XQVU	S:Function unknown	PF04969.20;PF16273.9;PF14050.10	CS;NuDC;Nudc_N	CS domain;Nuclear distribution C domain;N-terminal conserved domain of Nudc.	CYT
Q9Y241	HIGD1A	HIG1 domain family member 1A, mitochondrial	25994	HIG1A_HUMAN HIG1 domain family member 1A, mitochondrial OS=Homo sapiens OX=9606 GN=HIGD1A PE=1 SV=1	1.393	0.4782	0.02158	up	yes	7110.8463	5106.2501	5819.77197266	6360.52392578	4542.24560547	5487.30908203	4680.8046875	3746.84521484	5969.49609375	9111.82421875	5510.27929688	9230.08300781	6354.4140625	6488.98095703	BP:cellular component assembly;BP:macromolecular complex subunit organization;BP:cellular component organization;BP:cellular component organization or biogenesis;BP:regulation of apoptotic process;BP:regulation of biological process;BP:macromolecular complex assembly;BP:regulation of programmed cell death;BP:negative regulation of apoptotic process;BP:biological regulation;BP:mitochondrion organi…	GO:0022607;GO:0043933;GO:0016043;GO:0071840;GO:0042981;GO:0050789;GO:0065003;GO:0043067;GO:0043066;GO:0065007;GO:0007005;GO:0048519;GO:0043069;GO:0009987;GO:0008150;GO:0050794;GO:0006996;GO:0097250;GO:0048523GO:0043229;GO:0043227;GO:0043226;GO:0005654;GO:0031090;GO:0016020;GO:0005739;GO:0110165;GO:0031966;GO:0032991;GO:0043231;GO:0019866;GO:0005575;GO:0005743;GO:0070469	------	------	------	------	ENOG41121ET	S:Function unknown	PF04588.17	HIG_1_N	Hypoxia induced protein conserved region	CYT
Q9BSY9	DESI2	Deubiquitinase DESI2	51029	DESI2_HUMAN Deubiquitinase DESI2 OS=Homo sapiens OX=9606 GN=DESI2 PE=1 SV=1	0.4456	-1.166	0.02628	down	yes	3723.7061	8356.9157	4529.68896484	9822.8537500033	9434.017919322	9876.6536227735	6847.3211834997	9630.95898438	1418.41149902	344.719604492	7837.93603516	10338.1689453	978.59059553847	1424.4096316452	BP:nitrogen compound metabolic process;BP:organic substance metabolic process;BP:proteolysis;BP:biological_process;BP:metabolic process;BP:primary metabolic process;BP:organonitrogen compound metabolic process;BP:protein metabolic process;BP:macromolecule metabolic processCC:cytoplasm;CC:cellular anatomical entity;CC:cellular_componentMF:ubiquitinyl hydrolase activity;MF:Lys63-specific deubiquiti…	GO:0006807;GO:0071704;GO:0006508;GO:0008150;GO:0008152;GO:0044238;GO:1901564;GO:0019538;GO:0043170GO:0005737;GO:0110165;GO:0005575GO:0101005;GO:0061578;GO:0003674;GO:0008233;GO:0008234;GO:0019783;GO:1990380;GO:0016787;GO:0140096;GO:0003824;GO:0004843	K22763	DESI2, PPPDE1	------	------	ENOG4111H3Z	S:Function unknown	PF05903.18	Peptidase_C97	PPPDE putative peptidase domain	CYT
D5FWD0	HLA-B	HLA	-	D5FWD0_HUMAN MHC class I antigen (Fragment) OS=Homo sapiens OX=9606 GN=HLA-B PE=3 SV=1	0.07671	-3.704	0.00028	down	yes	822.1353	10717.8162	14057.93544341	11414.5068359	4409.17724609	8535.7079047533	14936.3974609	10953.172231311	0	4932.81201172	0	0	0	0	------	------	------	------	------	------	ENOG4111K8F	U:Intracellular trafficking, secretion, and vesicular transport	PF00129.22	MHC_I	Class I Histocompatibility antigen, domains alpha 1 and 2	CYT
P22102	GART	Trifunctional purine biosynthetic protein adenosine-3	2618	PUR2_HUMAN Trifunctional purine biosynthetic protein adenosine-3 OS=Homo sapiens OX=9606 GN=GART PE=1 SV=1	1.162	0.2166	0.03619	up	yes	6040.3794	5197.6941	5707.75244141	6221.01855469	4374.66064453	4638.59082031	4925.64111328	5318.50097656	6023.95947266	6081.41796875	6118.78125	6769.30957031	5196.42871094	6052.37939453	BP:purine ribonucleoside monophosphate metabolic process;BP:nucleotide biosynthetic process;BP:small molecule metabolic process;BP:ribonucleoside monophosphate metabolic process;BP:organic cyclic compound biosynthetic process;BP:organic cyclic compound metabolic process;BP:'de novo' AMP biosynthetic process;BP:glycine metabolic process;BP:GMP biosynthetic process;BP:folic acid-containing compound…	GO:0009167;GO:0009165;GO:0044281;GO:0009161;GO:1901362;GO:1901360;GO:0044208;GO:0006544;GO:0006177;GO:0006760;GO:0046037;GO:0046033;GO:0043436;GO:0010035;GO:0010033;GO:0046483;GO:1901564;GO:0006575;GO:1901566;GO:0006163;GO:0006167;GO:0006164;GO:0019637;GO:0019438;GO:0042398;GO:0006807;GO:0046653;GO:0046083;GO:0046084;GO:1901576;GO:0042558;GO:0042559;GO:0009168;GO:0018130;GO:0009156;GO:0009152;GO:…	K11787	GART	hsa00230;hsa01100;hsa01523;hsa00670	Purine metabolism;Metabolic pathways;Antifolate resistance;One carbon pool by folate	COG0151;COG0150	F:Nucleotide transport and metabolism;	PF01071.23;PF00551.23;PF02769.26;PF02844.19;PF02843.20;PF00586.28	GARS_A;Formyl_trans_N;AIRS_C;GARS_N;GARS_C;AIRS	Phosphoribosylglycinamide synthetase, ATP-grasp;Formyl transferase;AIR synthase related protein, C-terminal domain;Phosphoribosylglycinamide synthetase, N domain;Phosphoribosylglycinamide synthetase, C domain;AIR synthase related protein, N-terminal domain	CYT
P55011	SLC12A2	Solute carrier family 12 member 2	6558	S12A2_HUMAN Solute carrier family 12 member 2 OS=Homo sapiens OX=9606 GN=SLC12A2 PE=1 SV=1	1.23	0.2987	0.03455	up	yes	6164.9517	5010.6155	5000.96777344	5833.91943359	5763.77734375	5177.89355469	4715.74169922	3571.39306641	5273.12402344	7078.73681641	6668.24316406	5902.89794922	6580.45605469	5486.25195312	BP:cellular cation homeostasis;BP:regulation of secretion;BP:anatomical structure homeostasis;BP:regulation of transport;BP:negative regulation of response to stimulus;BP:regulation of response to stimulus;BP:anion transport;BP:chloride transport;BP:potassium ion homeostasis;BP:regulation of matrix metallopeptidase secretion;BP:cell chemotaxis;BP:inorganic ion homeostasis;BP:sodium ion homeostasi…	GO:0030003;GO:0051046;GO:0060249;GO:0051049;GO:0048585;GO:0048583;GO:0006820;GO:0006821;GO:0055075;GO:1904464;GO:0060326;GO:0098771;GO:0055078;GO:0006883;GO:0055082;GO:0071840;GO:0051716;GO:0010035;GO:0042330;GO:0071310;GO:0007214;GO:1990869;GO:0099177;GO:0048518;GO:0048519;GO:1990868;GO:0051957;GO:1902075;GO:1902074;GO:0019725;GO:0030595;GO:0150003;GO:0006935;GO:0051050;GO:0008361;GO:0042221;GO:…	K10951	SLC12A2, NKCC1	hsa04970;hsa05110;hsa04972	Salivary secretion;Vibrio cholerae infection;Pancreatic secretion	COG0531	E:Amino acid transport and metabolism	PF03522.19;PF00324.25;PF08403.14;PF13520.10	SLC12;AA_permease;AA_permease_N;AA_permease_2	Solute carrier family 12;Amino acid permease;Amino acid permease N-terminal;Amino acid permease	CYT
B2R7M3	-	Aminoacyl tRNA synthase complex-interacting multifunctional protein 2	7965	B2R7M3_HUMAN Aminoacyl tRNA synthase complex-interacting multifunctional protein 2 OS=Homo sapiens OX=9606 PE=2 SV=1	1.163	0.2179	0.02254	up	yes	5948.8077	5115.5901	5638.89306641	5735.11181641	4805.53222656	4579.88427734	5011.83642578	4922.28271484	5305.72705078	5466.15527344	6563.33984375	6836.05761719	5896.29443359	5625.27197266	BP:developmental process;BP:cellular component assembly;BP:regulation of primary metabolic process;BP:regulation of metabolic process;BP:regulation of post-translational protein modification;BP:macromolecular complex subunit organization;BP:protein modification by small protein conjugation or removal;BP:cell differentiation;BP:regulation of protein modification by small protein conjugation or rem…	GO:0032502;GO:0022607;GO:0080090;GO:0019222;GO:1901873;GO:0043933;GO:0070647;GO:0030154;GO:1903320;GO:0051247;GO:0044249;GO:0006807;GO:0008219;GO:0071840;GO:0009893;GO:1901576;GO:0044271;GO:0032446;GO:0048869;GO:1901875;GO:0043043;GO:0043412;GO:0016043;GO:0050789;GO:0065003;GO:0071704;GO:1903322;GO:0065007;GO:0031398;GO:0031399;GO:0031396;GO:0048519;GO:0042127;GO:0008285;GO:0006915;GO:0043604;GO:…	K15438	AIMP2	------	------	ENOG4110B04	J:Translation, ribosomal structure and biogenesis	PF18569.5;PF16780.9	Thioredoxin_16;AIMP2_LysRS_bd	Thioredoxin-like domain;AIMP2 lysyl-tRNA synthetase binding domain	CYT
Q96FW1	OTUB1	Ubiquitin thioesterase OTUB1	55611	OTUB1_HUMAN Ubiquitin thioesterase OTUB1 OS=Homo sapiens OX=9606 GN=OTUB1 PE=1 SV=2	1.149	0.2004	0.01765	up	yes	5646.4385	4915.4133	4502.22216797	5001.27392578	4973.77246094	4885.54931641	5304.38867188	4825.2734375	5068.44628906	5454.16455078	6179.40429688	6508.42773438	5627.25292969	5040.93505859	BP:regulation of primary metabolic process;BP:regulation of metabolic process;BP:negative regulation of response to stimulus;BP:positive regulation of response to stimulus;BP:regulation of response to stimulus;BP:organic cyclic compound metabolic process;BP:cellular response to stimulus;BP:negative regulation of macromolecule metabolic process;BP:regulation of signal transduction;BP:positive regu…	GO:0080090;GO:0019222;GO:0048585;GO:0048584;GO:0048583;GO:1901360;GO:0051716;GO:0010605;GO:0009966;GO:0009967;GO:0070647;GO:0070646;GO:0048518;GO:0048519;GO:0006282;GO:0051052;GO:0006281;GO:0060255;GO:1901564;GO:0010033;GO:0046483;GO:0019538;GO:0002376;GO:0033554;GO:0009892;GO:0071108;GO:0006807;GO:0050789;GO:0065007;GO:0016579;GO:0034097;GO:0050794;GO:0006950;GO:2000780;GO:0008150;GO:0008152;GO:…	K09602	OTUB1	------	------	ENOG410ZMN7	O:Posttranslational modification, protein turnover, chaperones	PF10275.13;PF02338.23	Peptidase_C65;OTU	Peptidase C65 Otubain;OTU-like cysteine protease	CYT
Q9NX40	OCIAD1	OCIA domain-containing protein 1	54940	OCAD1_HUMAN OCIA domain-containing protein 1 OS=Homo sapiens OX=9606 GN=OCIAD1 PE=1 SV=1	1.284	0.3606	0.0435	up	yes	5873.5111	4575.2375	5430.39160156	4636.69482422	4705.84667969	4749.29394531	4355.80126953	3573.39672852	5708.93945312	7348.63769531	5137.65136719	7403.48730469	5330.77148438	4311.57910156	BP:regulation of stem cell differentiation;BP:positive regulation of response to stimulus;BP:regulation of response to stimulus;BP:positive regulation of signaling;BP:regulation of signaling;BP:positive regulation of cell communication;BP:regulation of cell communication;BP:regulation of biological process;BP:regulation of signal transduction;BP:positive regulation of signal transduction;BP:biolo…	GO:2000736;GO:0048584;GO:0048583;GO:0023056;GO:0023051;GO:0010647;GO:0010646;GO:0050789;GO:0009966;GO:0009967;GO:0065007;GO:0048518;GO:0016192;GO:0032501;GO:0046427;GO:0046425;GO:0050793;GO:0006810;GO:0050794;GO:0045595;GO:0008150;GO:0098657;GO:0051234;GO:0051179;GO:0048872;GO:0042592;GO:0006897;GO:0048871;GO:0061484;GO:1904892;GO:0009987;GO:0048522;GO:1904894GO:0043229;GO:0000323;GO:0043227;GO:0…	------	------	------	------	ENOG4111R9S	S:Function unknown	PF07051.15	OCIA	Ovarian carcinoma immunoreactive antigen	CYT
Q59EG0	-	-	3339	Q59EG0_HUMAN Basement membrane-specific heparan sulfate proteoglycan core protein variant (Fragment) OS=Homo sapiens OX=9606 PE=2 SV=1	0.04893	-4.353	0.0001651	down	yes	470.7802	9621.9643	11496.34375	4214.19580078	8512.2855573643	10173.91573629	9678.1808843954	13656.8642578	0	2824.68139648	0	0	0	0	BP:negative regulation of cell adhesion;BP:signal transduction;BP:cell surface receptor signaling pathway;BP:cellular developmental process;BP:animal organ development;BP:positive regulation of biological process;BP:negative regulation of biological process;BP:regulation of cell proliferation;BP:animal organ regeneration;BP:vesicle-mediated transport;BP:circulatory system development;BP:anatomica…	GO:0007162;GO:0007165;GO:0007166;GO:0048869;GO:0048513;GO:0048518;GO:0048519;GO:0042127;GO:0031100;GO:0016192;GO:0072359;GO:0048646;GO:0022603;GO:1901342;GO:1901343;GO:0050789;GO:0065007;GO:0006810;GO:0006629;GO:0050793;GO:0050794;GO:0006952;GO:0006950;GO:0008150;GO:0006954;GO:0051234;GO:0006897;GO:0007420;GO:0007224;GO:0036293;GO:0050896;GO:0006898;GO:0016525;GO:0008152;GO:0030155;GO:0030154;GO:…	K06255	HSPG2	hsa05205;hsa04512;hsa05161	Proteoglycans in cancer;ECM-receptor interaction;Hepatitis B	ENOG410XTD2	S:Function unknown	PF07679.20;PF13927.10;PF13895.10;PF00047.29;PF07686.21;PF00054.27;PF02210.28;PF00008.31;PF13385.10;PF12661.11	I-set;Ig_3;Ig_2;ig;V-set;Laminin_G_1;Laminin_G_2;EGF;Laminin_G_3;hEGF	Immunoglobulin I-set domain;Immunoglobulin domain;Immunoglobulin domain;Immunoglobulin domain;Immunoglobulin V-set domain;Laminin G domain;Laminin G domain;EGF-like domain;Concanavalin A-like lectin/glucanases superfamily;Human growth factor-like EGF	CYT
Q562R0	ACT	ACT	641455	Q562R0_HUMAN Actin-like protein (Fragment) OS=Homo sapiens OX=9606 GN=ACT PE=4 SV=1	4.511	2.173	0.003125	up	yes	8236.1699	1825.8397	1604.8410235877	3758.80517578	1292.4632862463	1612.5190490766	1674.199381109	1012.21044922	19630.1347656	4929.140625	13305.601138469	3307.63842773	4447.9805614383	3796.52416992	BP:cell projection organization;BP:plasma membrane bounded cell projection morphogenesis;BP:cellular component morphogenesis;BP:cellular component organization or biogenesis;BP:anatomical structure morphogenesis;BP:cellular component organization;BP:neuron projection morphogenesis;BP:developmental process;BP:cell proliferation;BP:cellular process;BP:cell part morphogenesis;BP:biological_process;B…	GO:0030030;GO:0120039;GO:0032989;GO:0071840;GO:0009653;GO:0016043;GO:0048812;GO:0032502;GO:0008283;GO:0009987;GO:0032990;GO:0008150;GO:0007409;GO:0048858;GO:0048870GO:0031248;GO:0099512;GO:0099513;GO:1902562;GO:0030424;GO:0043227;GO:0043226;GO:0005737;GO:0005575;GO:0042995;GO:0070062;GO:0000123;GO:0016020;GO:1990234;GO:0099080;GO:0030054;GO:0043005;GO:0110165;GO:1902493;GO:1902494;GO:0005884;GO:0…	K17299	POTE	------	------	COG5277	Z:Cytoskeleton	PF00022.23	Actin	Actin	CYT
Q92520	FAM3C	Protein FAM3C	10447; 51384	FAM3C_HUMAN Protein FAM3C OS=Homo sapiens OX=9606 GN=FAM3C PE=1 SV=1	1.219	0.2857	0.04656	up	yes	5424.0431	4449.8732	4617.86572266	4409.49121094	4309.54003906	5009.91601562	4027.68237305	4324.74365234	5997.81884766	6749.11083984	4978.89648438	5184.52587891	5715.45751953	3918.44873047	CC:membrane-enclosed lumen;CC:intracellular organelle;CC:cytoplasmic vesicle lumen;CC:membrane-bounded organelle;CC:organelle;CC:vesicle lumen;CC:extracellular space;CC:cellular anatomical entity;CC:Golgi apparatus;CC:vesicle;CC:secretory granule lumen;CC:extracellular vesicle;CC:extracellular exosome;CC:extracellular organelle;CC:intracellular membrane-bounded organelle;CC:organelle lumen;CC:pla…	GO:0031974;GO:0043229;GO:0060205;GO:0043227;GO:0043226;GO:0031983;GO:0005615;GO:0110165;GO:0005794;GO:0031982;GO:0034774;GO:1903561;GO:0070062;GO:0043230;GO:0043231;GO:0043233;GO:0031089;GO:0005575;GO:0070013;GO:0005576;GO:0065010GO:0005125;GO:0003674;GO:0005488;GO:0098772;GO:0030545;GO:0030546;GO:0048018;GO:0005515;GO:0005102	------	------	------	------	ENOG4111I9K	U:Intracellular trafficking, secretion, and vesicular transport	PF15711.9	ILEI	Interleukin-like EMT inducer	CYT
A8K492	-	Methionine--tRNA ligase, cytoplasmic	4141	A8K492_HUMAN Methionine--tRNA ligase, cytoplasmic OS=Homo sapiens OX=9606 PE=2 SV=1	1.163	0.2179	0.02609	up	yes	4713.2502	4052.8253	4621.63818359	4569.56591797	3604.12304688	3619.15136719	3569.27709961	4333.19628906	4629.9765625	4917.50927734	4156.06152344	5176.17431641	4801.49951172	4598.27978516	BP:regulation of primary metabolic process;BP:regulation of metabolic process;BP:small molecule metabolic process;BP:organic cyclic compound biosynthetic process;BP:organic cyclic compound metabolic process;BP:organic substance metabolic process;BP:response to epidermal growth factor;BP:response to growth factor;BP:positive regulation of biological process;BP:regulation of macromolecule metabolic…	GO:0080090;GO:0019222;GO:0044281;GO:1901362;GO:1901360;GO:0071704;GO:0070849;GO:0070848;GO:0048518;GO:0060255;GO:2001141;GO:0043436;GO:0046483;GO:1901564;GO:0043038;GO:0043039;GO:0019438;GO:0009893;GO:0009891;GO:0006807;GO:0034660;GO:1901576;GO:0045943;GO:0065007;GO:0018130;GO:0009889;GO:0009303;GO:0050794;GO:0008150;GO:0008152;GO:0034654;GO:0010604;GO:0036119;GO:0016072;GO:0044271;GO:0050896;GO:…	K01874	MARS, metG	hsa01100;hsa00450;hsa00970	Metabolic pathways;Selenocompound metabolism;Aminoacyl-tRNA biosynthesis	COG0143	U:Intracellular trafficking, secretion, and vesicular transport	PF09334.15;PF18485.5;PF19303.3;PF00458.24;PF00133.26;PF00043.29;PF13410.10	tRNA-synt_1g;GST_N_5;Anticodon_3;WHEP-TRS;tRNA-synt_1;GST_C;GST_C_2	tRNA synthetases class I;Glutathione S-transferase, N-terminal domain;Anticodon binding domain of methionyl tRNA ligase;WHEP-TRS domain;tRNA synthetases class I;Glutathione S-transferase, C-terminal domain;Glutathione S-transferase, C-terminal domain	CYT
A0A5J6CZG2	HLA-A	HLA	-	A0A5J6CZG2_HUMAN MHC class I antigen OS=Homo sapiens OX=9606 GN=HLA-A PE=3 SV=1	2.257	1.174	0.01479	up	yes	5985.5609	2652.3761	3311.52319336	5215.27246094	1534.89855957	2673.9412987079	1616.97485352	1561.6463623	3016.79760742	4420.6015625	6634.87548828	6393.21142578	11502.21875	3945.66064453	BP:positive regulation of leukocyte proliferation;BP:detection of biotic stimulus;BP:antimicrobial humoral response;BP:antibacterial humoral response;BP:negative regulation of response to stimulus;BP:positive regulation of response to stimulus;BP:regulation of response to stimulus;BP:alpha-beta T cell activation;BP:negative regulation of lymphocyte mediated immunity;BP:regulation of lymphocyte me…	GO:0070665;GO:0009595;GO:0019730;GO:0019731;GO:0048585;GO:0048584;GO:0048583;GO:0046631;GO:0002707;GO:0002706;GO:0002705;GO:0002704;GO:0002703;GO:0002702;GO:0007166;GO:0031341;GO:0032102;GO:0031343;GO:0031342;GO:0002709;GO:0002708;GO:0019222;GO:0043207;GO:0009617;GO:0044419;GO:0001909;GO:0032729;GO:0048518;GO:0065007;GO:0001906;GO:0046635;GO:0042127;GO:0098581;GO:0002831;GO:0060255;GO:0002824;GO:…	K06751	MHC1	hsa05163;hsa04612;hsa04650;hsa05320;hsa05330;hsa05203;hsa05332;hsa04940;hsa04218;hsa04514;hsa05168;hsa04144;hsa05165;hsa04145;hsa05166;hsa05167;hsa05169;hsa05416;hsa05170	Human cytomegalovirus infection;Antigen processing and presentation;Natural killer cell mediated cytotoxicity;Autoimmune thyroid disease;Allograft rejection;Viral carcinogenesis;Graft-versus-host disease;Type I diabetes mellitus;Cellular senescence;Cell adhesion molecules;Herpes simplex virus 1 infection;Endocytosis;Human papillomavirus infection;Phagosome;Human T-cell leukemia virus 1 infection;…	ENOG4111K8F	U:Intracellular trafficking, secretion, and vesicular transport	PF00129.22;PF06623.15;PF07654.19	MHC_I;MHC_I_C;C1-set	Class I Histocompatibility antigen, domains alpha 1 and 2;MHC_I C-terminus;Immunoglobulin C1-set domain	CYT
A0A5C2GIJ0	-	-	-	A0A5C2GIJ0_HUMAN IG c818_light_IGKV1D-33_IGKJ4 (Fragment) OS=Homo sapiens OX=9606 PE=2 SV=1	4.903	2.294	0.008453	up	yes	7060.4158	1440.0044	3740.16479492	602.609558105	1305.1938413617	1620.31420898	859.57962306921	512.164672852	5909.6130648265	13061.6376953	2231.91601562	1435.9230957	11773.556039395	7949.8487354231	------	------	------	------	------	------	ENOG410YQB2;ENOG41115Q6;ENOG4111RRF	S:Function unknown;	PF07686.21;PF13927.10;PF00047.29	V-set;Ig_3;ig	Immunoglobulin V-set domain;Immunoglobulin domain;Immunoglobulin domain	CYT
A0A1B1CYC5	Gc	Gc	2638	A0A1B1CYC5_HUMAN Vitamin D binding protein (Fragment) OS=Homo sapiens OX=9606 GN=Gc PE=4 SV=1	6.147	2.62	0.0007188	up	yes	6974.8961	1134.6898	0	0	0	0	6808.13867188	0	7242.4583075105	11204.2851562	12411.869471613	5286.9000032984	1956.54431152	3747.31958008	BP:fat-soluble vitamin metabolic process;BP:establishment of localization;BP:small molecule metabolic process;BP:organic cyclic compound metabolic process;BP:vitamin D metabolic process;BP:organic substance metabolic process;BP:vitamin transport;BP:vitamin metabolic process;BP:lipid metabolic process;BP:transport;BP:biological_process;BP:metabolic process;BP:localization;BP:steroid metabolic proc…	GO:0006775;GO:0051234;GO:0044281;GO:1901360;GO:0042359;GO:0071704;GO:0051180;GO:0006766;GO:0006629;GO:0006810;GO:0008150;GO:0008152;GO:0051179;GO:0008202;GO:0044238;GO:1901615GO:0031974;GO:0043227;GO:0043226;GO:0005737;GO:0043202;GO:0005615;GO:0005775;GO:0110165;GO:0031982;GO:1903561;GO:0070062;GO:0043230;GO:0043233;GO:0005829;GO:0005575;GO:0070013;GO:0005576;GO:0072562;GO:0065010GO:0005488;GO:19…	------	------	------	------	ENOG4111PH6	U:Intracellular trafficking, secretion, and vesicular transport	PF09164.14	VitD-bind_III	Vitamin D binding protein, domain III	CYT
B3KM68	-	-	28969	B3KM68_HUMAN eIF5-mimic protein 1 OS=Homo sapiens OX=9606 PE=2 SV=1	1.196	0.2582	0.03773	up	yes	4399.7673	3678.7343	3694.08642578	4144.95263672	3938.85058594	3086.79077148	3576.52978516	3631.19555664	3643.68481445	5040.11474609	3940.16308594	5239.54052734	4564.82617188	3970.27416992	BP:regulation of primary metabolic process;BP:regulation of metabolic process;BP:regulation of cellular biosynthetic process;BP:regulation of cellular metabolic process;BP:regulation of biological process;BP:posttranscriptional regulation of gene expression;BP:regulation of protein metabolic process;BP:biological regulation;BP:regulation of gene expression;BP:regulation of macromolecule metabolic…	GO:0080090;GO:0019222;GO:0031326;GO:0031323;GO:0050789;GO:0010608;GO:0051246;GO:0065007;GO:0010468;GO:0060255;GO:0006446;GO:0009889;GO:0034248;GO:0008150;GO:0051171;GO:0050794;GO:0010556;GO:0006417GO:0005737;GO:0016020;GO:0110165;GO:0005575GO:0003674;GO:0005488;GO:0050839;GO:0045296;GO:0005515	------	------	------	------	ENOG410XR08	S:Function unknown	PF02020.22	W2	eIF4-gamma/eIF5/eIF2-epsilon	CYT
O43324	EEF1E1	Eukaryotic translation elongation factor 1 epsilon-1	9521	MCA3_HUMAN Eukaryotic translation elongation factor 1 epsilon-1 OS=Homo sapiens OX=9606 GN=EEF1E1 PE=1 SV=1	1.243	0.3138	0.01776	up	yes	4416.7716	3553.1743	3396.1184082	3898.33349609	3588.43432617	3019.48950195	3846.21582031	3570.4543457	3741.95703125	3851.15478516	4593.38134766	5688.03271484	4614.72363281	4011.38037109	BP:positive regulation of apoptotic signaling pathway;BP:regulation of metabolic process;BP:regulation of apoptotic signaling pathway;BP:positive regulation of response to stimulus;BP:regulation of response to stimulus;BP:cellular response to stimulus;BP:regulation of signal transduction;BP:positive regulation of signal transduction;BP:peptide biosynthetic process;BP:cellular response to organic …	GO:2001235;GO:0019222;GO:2001233;GO:0048584;GO:0048583;GO:0051716;GO:0009966;GO:0009967;GO:0043043;GO:0071310;GO:1901798;GO:0048518;GO:0048519;GO:0042127;GO:0010033;GO:1901564;GO:1901566;GO:0019538;GO:0009893;GO:0042981;GO:0050789;GO:1901576;GO:0065007;GO:0034097;GO:0050794;GO:0008150;GO:0008152;GO:1902533;GO:1902531;GO:0044271;GO:0071345;GO:0050896;GO:0080135;GO:0006518;GO:0023056;GO:0044249;GO:…	K15439	EEF1E1, AIMP3	------	------	COG0625	T:Signal transduction mechanisms	PF00043.29	GST_C	Glutathione S-transferase, C-terminal domain	CYT
Q9UHG2	PCSK1N	ProSAAS	27344	PCS1N_HUMAN ProSAAS OS=Homo sapiens OX=9606 GN=PCSK1N PE=1 SV=1	0.396	-1.336	0.02234	down	yes	2165.7332	5468.7917	2196.16772461	5911.35888672	5478.35253906	8719.32324219	2946.14379883	7561.40429688	1026.78564453	516.389099121	1833.0345459	850.583435059	3015.45385742	5752.15234375	BP:response to extracellular stimulus;BP:response to temperature stimulus;BP:homeostatic process;BP:protein processing;BP:nitrogen compound metabolic process;BP:signal transduction;BP:hormone metabolic process;BP:neuropeptide signaling pathway;BP:regulation of hormone levels;BP:organic substance metabolic process;BP:multicellular organismal homeostasis;BP:regulation of biological process;BP:signa…	GO:0009991;GO:0009266;GO:0042592;GO:0016485;GO:0006807;GO:0007165;GO:0042445;GO:0007218;GO:0010817;GO:0071704;GO:0048871;GO:0050789;GO:0140448;GO:0065007;GO:0002021;GO:0006508;GO:0097009;GO:0007186;GO:0032501;GO:0044238;GO:0009987;GO:0050794;GO:0006950;GO:0008150;GO:0009409;GO:0016486;GO:0008152;GO:0006518;GO:0009628;GO:0065008;GO:1901564;GO:0009605;GO:0019538;GO:0050896;GO:0031667;GO:0043170;GO:…	K23596	PCSK1N	------	------	ENOG4111DVB	O:Posttranslational modification, protein turnover, chaperones	PF07259.16	ProSAAS	ProSAAS precursor	CYT
A0A087WUT6	EIF5B	Eukaryotic translation initiation factor 5B	-	A0A087WUT6_HUMAN Eukaryotic translation initiation factor 5B OS=Homo sapiens OX=9606 GN=EIF5B PE=1 SV=1	1.217	0.2833	0.03108	up	yes	4167.975	3425.609	3921.94116211	3760.81982422	3207.41235352	2926.92504883	3352.22680664	3384.32885742	3882.0234375	4185.81298828	4820.70703125	5039.37451172	3423.4206543	3656.51147461	BP:cellular component assembly;BP:regulation of primary metabolic process;BP:regulation of metabolic process;BP:regulation of protein metabolic process;BP:regulation of cellular metabolic process;BP:metabolic process;BP:cellular component organization or biogenesis;BP:posttranscriptional regulation of gene expression;BP:ribosome assembly;BP:cellular component organization;BP:regulation of biologi…	GO:0022607;GO:0080090;GO:0019222;GO:0051246;GO:0031323;GO:0008152;GO:0071840;GO:0010608;GO:0042255;GO:0016043;GO:0050789;GO:0065007;GO:0031326;GO:0010468;GO:0060255;GO:0006446;GO:0009987;GO:0009889;GO:0034248;GO:0008150;GO:0051171;GO:0070925;GO:0050794;GO:0006996;GO:0044237;GO:0010556;GO:0006417;GO:0006413GO:0045202;GO:0005737;GO:0030054;GO:0110165;GO:0005829;GO:0005575GO:0035639;GO:0003674;GO:00…	K03243	EIF5B	------	------	COG0532	J:Translation, ribosomal structure and biogenesis	PF00009.31;PF11987.12;PF14578.10;PF03144.29;PF01926.27	GTP_EFTU;IF-2;GTP_EFTU_D4;GTP_EFTU_D2;MMR_HSR1	Elongation factor Tu GTP binding domain;Translation-initiation factor 2;Elongation factor Tu domain 4;Elongation factor Tu domain 2;50S ribosome-binding GTPase	CYT
Q15833	STXBP2	Syntaxin-binding protein 2	6813	STXB2_HUMAN Syntaxin-binding protein 2 OS=Homo sapiens OX=9606 GN=STXBP2 PE=1 SV=2	1.173	0.2302	0.02158	up	yes	4024.2745	3431.8452	3207.95043945	3916.91552734	3293.57397461	3331.32592773	2891.3737793	3949.93164062	3903.14746094	4627.64013672	4202.66210938	3928.40698242	3706.31030273	3777.48022461	BP:protein localization;BP:regulation of secretion;BP:vesicle docking involved in exocytosis;BP:regulation of response to stimulus;BP:regulation of leukocyte mediated immunity;BP:regulation of neurotransmitter levels;BP:cellular macromolecule localization;BP:cell activation involved in immune response;BP:leukocyte mediated cytotoxicity;BP:regulation of transport;BP:positive regulation of biologic…	GO:0008104;GO:0051046;GO:0006904;GO:0048583;GO:0002703;GO:0001505;GO:0070727;GO:0002263;GO:0001909;GO:0051049;GO:0048518;GO:0065007;GO:0001906;GO:0033036;GO:0045184;GO:0048278;GO:0006836;GO:0065008;GO:0016192;GO:0002274;GO:0002376;GO:0033003;GO:0033006;GO:0002275;GO:0045321;GO:0002283;GO:0043300;GO:0006887;GO:0043304;GO:0045055;GO:0002684;GO:0002366;GO:0002682;GO:1903305;GO:0140352;GO:0006810;GO:…	K15300	STXBP2, MUNC18-2	------	------	COG5158	M:Cell wall/membrane/envelope biogenesis	PF00995.27	Sec1	Sec1 family	CYT
P22059	OSBP	Oxysterol-binding protein 1	5007	OSBP1_HUMAN Oxysterol-binding protein 1 OS=Homo sapiens OX=9606 GN=OSBP PE=1 SV=1	1.128	0.1738	0.03825	up	yes	3847.3427	3411.1828	3593.13037109	3624.51513672	3248.54956055	3320.33081055	3100.77929688	3579.79150391	3415.28320312	3744.73876953	3705.38378906	4602.08642578	3650.33496094	3966.22924805	BP:positive regulation of insulin secretion involved in cellular response to glucose stimulus;BP:positive regulation of insulin secretion;BP:regulation of phosphate metabolic process;BP:regulation of primary metabolic process;BP:regulation of secretion;BP:positive regulation of secretion;BP:regulation of transport;BP:oxoacid metabolic process;BP:small molecule metabolic process;BP:small molecule …	GO:0035774;GO:0032024;GO:0019220;GO:0080090;GO:0051046;GO:0051047;GO:0051049;GO:0043436;GO:0044281;GO:0044283;GO:1901362;GO:0008206;GO:0019222;GO:0042531;GO:0033043;GO:0048518;GO:0006686;GO:0006665;GO:0051050;GO:0060255;GO:0046394;GO:0032787;GO:0090276;GO:0090277;GO:0051128;GO:0042325;GO:0042327;GO:1901564;GO:0043603;GO:0050731;GO:0050730;GO:0010638;GO:0016053;GO:0019637;GO:0051130;GO:0009893;GO:…	K20456	OSBP	------	------	ENOG410XP9E	F:Nucleotide transport and metabolism	PF01237.22;PF00169.33;PF15409.10;PF15413.10	Oxysterol_BP;PH;PH_8;PH_11	Oxysterol-binding protein;PH domain;Pleckstrin homology domain;Pleckstrin homology domain	CYT
Q9NTX5	ECHDC1	Ethylmalonyl-CoA decarboxylase	55862	ECHD1_HUMAN Ethylmalonyl-CoA decarboxylase OS=Homo sapiens OX=9606 GN=ECHDC1 PE=1 SV=2	1.435	0.5211	0.04654	up	yes	4245.3379	2957.9961	3020.19433594	2639.55908203	2997.3137207	3381.01196289	2676.36621094	3033.53149414	4173.2734375	5328.93261719	3393.07910156	6324.66455078	3774.01782227	2478.06005859	BP:lipid oxidation;BP:fatty acid metabolic process;BP:fatty acid beta-oxidation;BP:carboxylic acid metabolic process;BP:cellular catabolic process;BP:fatty acid catabolic process;BP:small molecule metabolic process;BP:small molecule catabolic process;BP:cellular lipid catabolic process;BP:organic substance catabolic process;BP:lipid modification;BP:lipid catabolic process;BP:organic substance met…	GO:0034440;GO:0006631;GO:0006635;GO:0019752;GO:0044248;GO:0009062;GO:0044281;GO:0044282;GO:0044242;GO:1901575;GO:0030258;GO:0016042;GO:0071704;GO:0006629;GO:0009987;GO:0032787;GO:0008150;GO:0008152;GO:0072329;GO:0043436;GO:0019395;GO:0044255;GO:0009056;GO:0044238;GO:0006082;GO:0046395;GO:0044237;GO:0016054GO:0110165;GO:0005829;GO:0005575GO:0004492;GO:0003674;GO:0016829;GO:0003824;GO:0016830;GO:00…	K18426	ECHDC1	hsa00640;hsa01100	Propanoate metabolism;Metabolic pathways	COG1024	I:Lipid transport and metabolism	PF00378.24;PF16113.9	ECH_1;ECH_2	Enoyl-CoA hydratase/isomerase;Enoyl-CoA hydratase/isomerase	CYT
A0A286LDB1	HLA-A	HLA	-	A0A286LDB1_HUMAN MHC class I antigen OS=Homo sapiens OX=9606 GN=HLA-A PE=3 SV=1	0.1046	-3.257	0.03581	down	yes	666.9968	6374.6227	195.503601074	1633.99621582	5201.3635672173	18294.052093301	10130.3193359	2792.5013213655	108.033370972	545.25201416	985.13020859864	1544.94689941	373.56977464111	445.04878485061	BP:positive regulation of leukocyte proliferation;BP:detection of biotic stimulus;BP:antimicrobial humoral response;BP:antibacterial humoral response;BP:positive regulation of alpha-beta T cell activation;BP:positive regulation of response to stimulus;BP:regulation of response to stimulus;BP:alpha-beta T cell activation;BP:negative regulation of lymphocyte mediated immunity;BP:regulation of lymph…	GO:0070665;GO:0009595;GO:0019730;GO:0019731;GO:0046635;GO:0048584;GO:0048583;GO:0046631;GO:0002707;GO:0002706;GO:0002705;GO:0002704;GO:0002703;GO:0007165;GO:0007166;GO:0031341;GO:0032102;GO:0031343;GO:0031342;GO:0002709;GO:0002708;GO:0019222;GO:0043207;GO:0045785;GO:0009617;GO:0044419;GO:0001909;GO:0032729;GO:0048518;GO:0065007;GO:0001906;GO:0048585;GO:0042127;GO:0046634;GO:0002831;GO:0060255;GO:…	------	------	------	------	ENOG4111K8F	U:Intracellular trafficking, secretion, and vesicular transport	PF00129.22;PF06623.15;PF07654.19	MHC_I;MHC_I_C;C1-set	Class I Histocompatibility antigen, domains alpha 1 and 2;MHC_I C-terminus;Immunoglobulin C1-set domain	CYT
D6RF35	GC	Vitamin D-binding protein	-	D6RF35_HUMAN Vitamin D-binding protein OS=Homo sapiens OX=9606 GN=GC PE=1 SV=1	0.2503	-1.998	0.003396	down	yes	1397.167	5581.0243	3666.759532738	5654.55859375	5646.467771138	9440.99804688	3284.28686523	5793.0752880486	2193.79248047	180.506210327	948.261413574	1612.21191406	1410.08911133	2038.14111328	BP:fat-soluble vitamin metabolic process;BP:establishment of localization;BP:small molecule metabolic process;BP:organic cyclic compound metabolic process;BP:vitamin D metabolic process;BP:organic substance metabolic process;BP:vitamin transport;BP:vitamin metabolic process;BP:lipid metabolic process;BP:transport;BP:biological_process;BP:metabolic process;BP:localization;BP:steroid metabolic proc…	GO:0006775;GO:0051234;GO:0044281;GO:1901360;GO:0042359;GO:0071704;GO:0051180;GO:0006766;GO:0006629;GO:0006810;GO:0008150;GO:0008152;GO:0051179;GO:0008202;GO:0044238;GO:1901615GO:0031974;GO:0043227;GO:0043226;GO:0005737;GO:0043202;GO:0005775;GO:0005615;GO:0110165;GO:0031982;GO:1903561;GO:0070062;GO:0043230;GO:0043233;GO:0005829;GO:0005575;GO:0070013;GO:0005576;GO:0072562;GO:0065010GO:0005488;GO:19…	K12258	GC	------	------	ENOG4111PH6	U:Intracellular trafficking, secretion, and vesicular transport	PF00273.24;PF09164.14	Serum_albumin;VitD-bind_III	Serum albumin family;Vitamin D binding protein, domain III	CYT
Q9HAV7	GRPEL1	GrpE protein homolog 1, mitochondrial	80273	GRPE1_HUMAN GrpE protein homolog 1, mitochondrial OS=Homo sapiens OX=9606 GN=GRPEL1 PE=1 SV=2	1.493	0.5782	0.03251	up	yes	4169.6597	2791.9255	3462.41650391	2621.04663086	2940.28710938	3290.82519531	2403.06762695	2033.91015625	3758.12548828	5475.93798828	3510.27246094	5788.52050781	4029.24462891	2455.85693359	BP:protein localization;BP:protein folding;BP:establishment of protein localization to mitochondrion;BP:protein import into mitochondrial matrix;BP:protein transmembrane transport;BP:cellular macromolecule localization;BP:intracellular protein transport;BP:nitrogen compound transport;BP:intracellular protein transmembrane transport;BP:mitochondrial transmembrane transport;BP:organic substance tra…	GO:0008104;GO:0006457;GO:0072655;GO:0030150;GO:0071806;GO:0070727;GO:0006886;GO:0071705;GO:0065002;GO:1990542;GO:0071702;GO:0055085;GO:0033036;GO:0006810;GO:0072594;GO:0009987;GO:0045184;GO:0033365;GO:0008150;GO:0051649;GO:0006839;GO:0051234;GO:0051179;GO:0044743;GO:0051641;GO:0070585;GO:0046907;GO:0015031GO:0019866;GO:0031974;GO:0043229;GO:0005739;GO:0043227;GO:0043226;GO:0005654;GO:0031090;GO:0…	K03687	GRPE	------	------	COG0576	O:Posttranslational modification, protein turnover, chaperones	PF01025.23	GrpE	GrpE	CYT
Q99747	NAPG	Gamma-soluble NSF attachment protein	8774	SNAG_HUMAN Gamma-soluble NSF attachment protein OS=Homo sapiens OX=9606 GN=NAPG PE=1 SV=1	1.153	0.2054	0.03466	up	yes	3713.7979	3219.6977	3560.94946289	3140.76928711	3522.02856445	2686.10302734	3155.05102539	3253.28491211	3458.07543945	4385.27148438	3455.23754883	3398.12255859	3628.36547852	3957.71508789	BP:protein localization;BP:macromolecular complex subunit organization;BP:protein stabilization;BP:membrane organization;BP:cellular component assembly;BP:cellular localization;BP:cellular component organization or biogenesis;BP:cellular component organization;BP:macromolecular complex assembly;BP:establishment of localization;BP:cellular macromolecule localization;BP:intracellular protein transp…	GO:0008104;GO:0043933;GO:0050821;GO:0061024;GO:0022607;GO:0051641;GO:0071840;GO:0016043;GO:0065003;GO:0051234;GO:0070727;GO:0006886;GO:0071705;GO:0065007;GO:0071702;GO:0033036;GO:0006810;GO:0048193;GO:0009987;GO:0045184;GO:0008150;GO:0051649;GO:0051179;GO:0061025;GO:0006891;GO:0065008;GO:0046907;GO:0031647;GO:0015031;GO:0016192GO:0043229;GO:0031201;GO:0043227;GO:0043226;GO:0070062;GO:0016020;GO:0…	K21198	NAPG, SNAPG	------	------	ENOG410ZYD7	S:Function unknown	PF14938.10	SNAP	Soluble NSF attachment protein, SNAP	CYT
A0A2S1CVU8	HBB	HBB	3043	A0A2S1CVU8_HUMAN Beta-globin (Fragment) OS=Homo sapiens OX=9606 GN=HBB PE=3 SV=1	4.06	2.021	0.003613	up	yes	5530.8366	1362.3883	0	0	0	0	0	8174.32958984	284.098571777	3665.75390625	3135.76977539	23900.890625	708.357666016	1490.1488807595	BP:regulation of metabolic process;BP:circulatory system process;BP:renal system process;BP:vascular process in circulatory system;BP:cellular oxidant detoxification;BP:regulation of nitric oxide metabolic process;BP:positive regulation of biological process;BP:cellular detoxification;BP:response to inorganic substance;BP:response to organic substance;BP:system process;BP:cellular catabolic proce…	GO:0019222;GO:0003013;GO:0003014;GO:0003018;GO:0098869;GO:0080164;GO:0048518;GO:1990748;GO:0010035;GO:0010033;GO:0003008;GO:0044248;GO:0009893;GO:0009891;GO:0000302;GO:0042744;GO:0098754;GO:0050789;GO:1901575;GO:0090066;GO:0065007;GO:0065008;GO:0035150;GO:0098609;GO:0006810;GO:0009889;GO:0050794;GO:0006950;GO:0008150;GO:0008152;GO:0051234;GO:0050896;GO:0015669;GO:0070293;GO:0019755;GO:0045429;GO:…	K13823	HBB	hsa05143;hsa05144	African trypanosomiasis;Malaria	COG1018	C:Energy production and conversion	------	------	------	CYT
A0A7S5EXD1	-	-	-	A0A7S5EXD1_HUMAN IGH c1503_heavy_IGHV3-49_IGHD1-1_IGHJ6 (Fragment) OS=Homo sapiens OX=9606 PE=2 SV=1	0.3679	-1.443	0.03701	down	yes	1838.3235	4996.9177	3142.72680664	5470.870579716	5515.5232572476	10175.6416016	1082.51501465	4594.2292159234	534.789367676	985.044311523	1834.9704533123	1626.1438163819	1488.62768555	4560.36523438	------	------	------	------	------	------	ENOG410YRGB;ENOG410YMG4;ENOG410YQJV	S:Function unknown;	PF07686.21	V-set	Immunoglobulin V-set domain	CYT
Q13784	APOA4	APOA4	337	Q13784_HUMAN Apolipoprotein A-IV (Fragment) OS=Homo sapiens OX=9606 GN=APOA4 PE=2 SV=1	2.643	1.402	0.02458	up	yes	4930.9099	1865.6099	412.429962158	239.53767395	3450.94580078	3821.74462891	2189.98486328	1079.01623535	5021.828125	4931.75927734	7422.7275938969	5692.1357962526	1900.02124023	4616.98730469	BP:negative regulation of plasma lipoprotein particle oxidation;BP:regulation of plasma lipoprotein particle oxidation;BP:regulation of metabolic process;BP:regulation of transport;BP:response to axon injury;BP:cellular component organization or biogenesis;BP:regulation of primary metabolic process;BP:cellular response to stimulus;BP:alcohol metabolic process;BP:response to external biotic stimul…	GO:0034445;GO:0034444;GO:0019222;GO:0051049;GO:0048678;GO:0071840;GO:0080090;GO:0051716;GO:0006066;GO:0043207;GO:0006982;GO:0009611;GO:0044419;GO:0045834;GO:0044093;GO:0048518;GO:0048519;GO:0031103;GO:0031102;GO:0034367;GO:0034368;GO:0034369;GO:1902652;GO:1990748;GO:0030300;GO:0046486;GO:0051707;GO:0010033;GO:0044248;GO:1901564;GO:0009605;GO:0019538;GO:0002385;GO:0048878;GO:0002376;GO:0019430;GO:…	------	------	------	------	ENOG41119VI	S:Function unknown	PF01442.22;PF07464.15;PF08900.15;PF07902.15	Apolipoprotein;ApoLp-III;AcaB;Gp58	Apolipoprotein A1/A4/E domain;Apolipophorin-III precursor;Transcriptional regulator AcaB;gp58-like protein	CYT
P78344	EIF4G2	Eukaryotic translation initiation factor 4 gamma 2	1982	IF4G2_HUMAN Eukaryotic translation initiation factor 4 gamma 2 OS=Homo sapiens OX=9606 GN=EIF4G2 PE=1 SV=1	1.223	0.2904	0.04785	up	yes	3711.0376	3035.1275	3302.55688477	3432.9621582	3104.65332031	2443.24633789	2908.54394531	3018.80224609	3290.92480469	3337.82202148	4853.41503906	4268.47363281	3249.27270508	3266.31762695	BP:positive regulation of developmental growth;BP:regulation of primary metabolic process;BP:regulation of metabolic process;BP:regulation of extent of cell growth;BP:positive regulation of cell projection organization;BP:positive regulation of macromolecule metabolic process;BP:posttranscriptional regulation of gene expression;BP:regulation of dendritic spine development;BP:animal organ developm…	GO:0048639;GO:0080090;GO:0019222;GO:0061387;GO:0031346;GO:0010604;GO:0010608;GO:0060998;GO:0048513;GO:0010720;GO:0048518;GO:0048519;GO:0042127;GO:0060255;GO:0006446;GO:0010975;GO:0030516;GO:0050772;GO:0010507;GO:0009894;GO:0009895;GO:0009892;GO:0009893;GO:0022603;GO:0010628;GO:0120035;GO:0050789;GO:1901576;GO:0031344;GO:0065007;GO:0045727;GO:0051130;GO:0050793;GO:0009889;GO:0050794;GO:0008150;GO:…	K03260	EIF4G	hsa05416	Viral myocarditis	ENOG410ZIZB	J:Translation, ribosomal structure and biogenesis	PF02854.23;PF02020.22;PF02847.21	MIF4G;W2;MA3	MIF4G domain;eIF4-gamma/eIF5/eIF2-epsilon;MA3 domain	CYT
A0A678ZIA3	HLA-DQB1	HLA	-	A0A678ZIA3_HUMAN MHC class II antigen (Fragment) OS=Homo sapiens OX=9606 GN=HLA-DQB1 PE=4 SV=1	1.864	0.8984	0.009291	up	yes	4342.7808	2330.2307	1488.03857422	2557.73217773	2256.4664784723	2217.17993164	2031.3255983283	3430.64135742	4296.4679239281	3916.7292288043	6662.12597656	5634.53271484	2538.85595703	3007.9729904543	BP:positive regulation of response to stimulus;BP:regulation of response to stimulus;BP:macromolecular complex subunit organization;BP:signal transduction;BP:cell surface receptor signaling pathway;BP:cellular component organization or biogenesis;BP:positive regulation of biological process;BP:biological regulation;BP:antigen processing and presentation of peptide or polysaccharide antigen via MH…	GO:0048584;GO:0048583;GO:0043933;GO:0007165;GO:0007166;GO:0071840;GO:0048518;GO:0065007;GO:0002504;GO:0002429;GO:0002501;GO:0002503;GO:0002376;GO:0022607;GO:0048002;GO:0050789;GO:0002764;GO:0002768;GO:0016043;GO:0065003;GO:0002684;GO:0002682;GO:0019882;GO:0019884;GO:0019886;GO:0050794;GO:0051249;GO:0008150;GO:0006955;GO:0006959;GO:0002757;GO:0050896;GO:0045785;GO:0002694;GO:0002696;GO:0030155;GO:…	------	------	------	------	ENOG410YI0S	U:Intracellular trafficking, secretion, and vesicular transport	PF00969.23;PF07654.19;PF13927.10	MHC_II_beta;C1-set;Ig_3	Class II histocompatibility antigen, beta domain;Immunoglobulin C1-set domain;Immunoglobulin domain	CYT
P15170	GSPT1	Eukaryotic peptide chain release factor GTP-binding subunit ERF3A	2935	ERF3A_HUMAN Eukaryotic peptide chain release factor GTP-binding subunit ERF3A OS=Homo sapiens OX=9606 GN=GSPT1 PE=1 SV=1	1.134	0.1814	0.02209	up	yes	3532.0413	3114.7743	3187.13793945	3658.8659668	2907.50415039	2740.32055664	2943.23339844	3251.58398438	3484.80273438	3320.44189453	3297.78540039	3666.40039062	3649.90332031	3772.91381836	BP:regulation of primary metabolic process;BP:regulation of metabolic process;BP:regulation of cellular biosynthetic process;BP:regulation of cellular metabolic process;BP:regulation of cellular component organization;BP:metabolic process;BP:cellular biosynthetic process;BP:regulation of protein complex disassembly;BP:regulation of biological process;BP:peptide biosynthetic process;BP:organic sub…	GO:0080090;GO:0019222;GO:0031326;GO:0031323;GO:0051128;GO:0008152;GO:0044249;GO:0043244;GO:0050789;GO:0043043;GO:1901576;GO:0044271;GO:0010608;GO:0051246;GO:0071704;GO:0065007;GO:1901566;GO:0010468;GO:0009987;GO:0006449;GO:0043604;GO:0060255;GO:0009889;GO:0034248;GO:0009058;GO:0009059;GO:0008150;GO:0051171;GO:1901564;GO:0034641;GO:0050794;GO:0044238;GO:0019538;GO:0006807;GO:0044237;GO:0043170;GO:…	K03267	ERF3, GSPT	hsa03015	mRNA surveillance pathway	COG5256	S:Function unknown	PF00009.31;PF03143.21;PF03144.29	GTP_EFTU;GTP_EFTU_D3;GTP_EFTU_D2	Elongation factor Tu GTP binding domain;Elongation factor Tu C-terminal domain;Elongation factor Tu domain 2	CYT
A0A1D0BST9	HLA-B	HLA	-	A0A1D0BST9_HUMAN MHC class I antigen OS=Homo sapiens OX=9606 GN=HLA-B PE=3 SV=1	0.1615	-2.63	0.001211	down	yes	900.4525	5576.6237	5207.21679688	3715.94775391	9436.15136719	8816.8929041689	2857.98535156	3425.5478804503	800.69172507486	379.401245117	761.446228027	119.890518188	1745.44262695	1595.842571081	BP:immune response;BP:immune system process;BP:antigen processing and presentation;BP:biological_process;BP:response to stimulusCC:recycling endosome membrane;CC:lumenal side of membrane;CC:lumenal side of endoplasmic reticulum membrane;CC:side of membrane;CC:endosome membrane;CC:endocytic vesicle membrane;CC:organelle membrane;CC:coated vesicle membrane;CC:membrane;CC:plasma membrane;CC:cell sur…	GO:0006955;GO:0002376;GO:0019882;GO:0008150;GO:0050896GO:0055038;GO:0098576;GO:0098553;GO:0098552;GO:0010008;GO:0030666;GO:0031090;GO:0030662;GO:0016020;GO:0005886;GO:0009986;GO:0110165;GO:0098588;GO:0030658;GO:0030659;GO:0012506;GO:0012507;GO:0030670;GO:0005575;GO:0031901	------	------	------	------	ENOG4111K8F;ENOG4111519	U:Intracellular trafficking, secretion, and vesicular transport;	PF00129.22;PF07654.19;PF06623.15	MHC_I;C1-set;MHC_I_C	Class I Histocompatibility antigen, domains alpha 1 and 2;Immunoglobulin C1-set domain;MHC_I C-terminus	CYT
A0A7P0TAN7	SLC3A2	SLC3A2	-	A0A7P0TAN7_HUMAN Solute carrier family 3 member 2 OS=Homo sapiens OX=9606 GN=SLC3A2 PE=1 SV=1	1.343	0.4255	0.01185	up	yes	3690.736	2748.498	2855.34936523	2618.49975586	2532.30786133	2592.51928711	2394.73413086	3497.57763672	4158.42382812	2878.72485352	4101.77539062	4507.63330078	2977.49682617	3520.36157227	------	------	------	------	------	------	COG0366	G:Carbohydrate transport and metabolism	PF16028.9;PF00128.28	SLC3A2_N;Alpha-amylase	Solute carrier family 3 member 2 N-terminus;Alpha amylase, catalytic domain	CYT
P61011	SRP54	Signal recognition particle 54 kDa protein	6729	SRP54_HUMAN Signal recognition particle subunit SRP54 OS=Homo sapiens OX=9606 GN=SRP54 PE=1 SV=1	1.324	0.4049	0.02131	up	yes	3595.4105	2716.4645	3178.9699707	2614.40112305	2477.67773438	2122.41137695	2948.12451172	2957.20214844	3870.00537109	3213.07788086	4885.38720703	3691.6652832	2846.46508789	3065.86206055	BP:protein localization;BP:cell chemotaxis;BP:cellular component organization or biogenesis;BP:taxis;BP:cellular macromolecule localization;BP:cellular developmental process;BP:granulocyte differentiation;BP:macromolecule localization;BP:leukocyte chemotaxis;BP:neutrophil chemotaxis;BP:chemotaxis;BP:protein targeting;BP:establishment of protein localization;BP:protein localization to membrane;BP:…	GO:0008104;GO:0060326;GO:0071840;GO:0042330;GO:0070727;GO:0048869;GO:0030851;GO:0033036;GO:0030595;GO:0030593;GO:0006935;GO:0006605;GO:0045184;GO:0072657;GO:0051668;GO:0048870;GO:0002376;GO:0022607;GO:0006613;GO:0006612;GO:0006614;GO:0006617;GO:0006616;GO:0006886;GO:0016043;GO:0065003;GO:0065002;GO:0016477;GO:0006810;GO:0008150;GO:0071806;GO:0051234;GO:0002521;GO:0046907;GO:0072594;GO:0031017;GO:…	K03106	SRP54, ffh	hsa03060	Protein export	COG0541	U:Intracellular trafficking, secretion, and vesicular transport	PF00448.26;PF02978.23;PF02881.23;PF02492.23;PF01656.27	SRP54;SRP_SPB;SRP54_N;cobW;CbiA	SRP54-type protein, GTPase domain;Signal peptide binding domain;SRP54-type protein, helical bundle domain;CobW/HypB/UreG, nucleotide-binding domain;CobQ/CobB/MinD/ParA nucleotide binding domain	CYT
P36543	ATP6V1E1	V-type proton ATPase subunit E 1	529	VATE1_HUMAN V-type proton ATPase subunit E 1 OS=Homo sapiens OX=9606 GN=ATP6V1E1 PE=1 SV=1	1.226	0.294	0.01817	up	yes	3457.1882	2819.7024	3044.55541992	2538.25708008	2850.77563477	2455.76000977	2786.87866211	3241.98779297	3451.27270508	3679.17285156	4034.95996094	3686.73242188	3169.04418945	2721.94726562	BP:regulation of metabolic process;BP:cellular homeostasis;BP:synaptic vesicle lumen acidification;BP:regulation of catabolic process;BP:biological regulation;BP:inorganic cation transmembrane transport;BP:inorganic ion transmembrane transport;BP:cation transport;BP:ion transport;BP:transport;BP:regulation of cellular process;BP:biological_process;BP:establishment of localization;BP:neuron cellul…	GO:0019222;GO:0019725;GO:0097401;GO:0009894;GO:0065007;GO:0098662;GO:0098660;GO:0006812;GO:0006811;GO:0006810;GO:0050794;GO:0008150;GO:0051234;GO:0070050;GO:1902600;GO:0009987;GO:0055085;GO:0031329;GO:0031323;GO:0042592;GO:0050789;GO:0010506;GO:0016241;GO:0034220;GO:0051649;GO:0051179;GO:0098655GO:0031982;GO:0016020;GO:0005774;GO:0099501;GO:1902494;GO:0098588;GO:0042995;GO:0043230;GO:0043231;GO:0…	K02150	ATPeV1E, ATP6E	hsa05120;hsa04966;hsa00190;hsa05323;hsa01100;hsa04721;hsa04145;hsa05110;hsa05165;hsa04150	Epithelial cell signaling in Helicobacter pylori infection;Collecting duct acid secretion;Oxidative phosphorylation;Rheumatoid arthritis;Metabolic pathways;Synaptic vesicle cycle;Phagosome;Vibrio cholerae infection;Human papillomavirus infection;mTOR signaling pathway	COG1390	C:Energy production and conversion	PF01991.22	vATP-synt_E	ATP synthase	CYT
P08240	SRPRA	Signal recognition particle receptor subunit alpha	6734	SRPRA_HUMAN Signal recognition particle receptor subunit alpha OS=Homo sapiens OX=9606 GN=SRPRA PE=1 SV=2	1.321	0.4016	0.01996	up	yes	3549.1583	2686.1141	3489.18652344	2805.05126953	2392.30297852	2165.03833008	2343.00585938	2922.09985352	3748.3605957	3046.15429688	3849.26147461	4581.05761719	2901.90942383	3168.20629883	BP:cellular component assembly;BP:macromolecular complex subunit organization;BP:cotranslational protein targeting to membrane;BP:protein targeting to membrane;BP:SRP-dependent cotranslational protein targeting to membrane;BP:SRP-dependent cotranslational protein targeting to membrane, signal sequence recognition;BP:protein localization;BP:cellular localization;BP:cellular component organization …	GO:0022607;GO:0043933;GO:0006613;GO:0006612;GO:0006614;GO:0006617;GO:0008104;GO:0051641;GO:0071840;GO:0065003;GO:0051234;GO:0070727;GO:0006886;GO:0016043;GO:0071705;GO:0071702;GO:0033036;GO:0006810;GO:0072599;GO:0072594;GO:0009987;GO:0006605;GO:0045184;GO:0070972;GO:0008150;GO:0072657;GO:0051649;GO:0051668;GO:0033365;GO:0051179;GO:0046907;GO:0090150;GO:0045047;GO:0015031GO:0005785;GO:0005789;GO:0…	K13431	SRPR	hsa03060	Protein export	COG0552	U:Intracellular trafficking, secretion, and vesicular transport	PF04086.17;PF00448.26;PF02881.23;PF03308.20	SRP-alpha_N;SRP54;SRP54_N;MeaB	Signal recognition particle, alpha subunit, N-terminal;SRP54-type protein, GTPase domain;SRP54-type protein, helical bundle domain;Methylmalonyl Co-A mutase-associated GTPase MeaB	CYT
A0A5C2GG87	-	-	-	A0A5C2GG87_HUMAN IGH + IGL c399_light_IGLV1-40_IGLJ1 (Fragment) OS=Homo sapiens OX=9606 PE=2 SV=1	0.2982	-1.746	2.244E-5	down	yes	1416.7317	4750.8993	6239.77001953	3880.15576172	6133.08447266	5479.48925781	4320.52832031	2452.36791992	1470.2824358424	1154.12756348	1528.3975882254	1682.7265009994	1481.15319824	1183.7026805973	------	------	------	------	------	------	ENOG4111BUY;ENOG41117U9;ENOG410ZN0R	S:Function unknown;	PF07686.21	V-set	Immunoglobulin V-set domain	CYT
Q6FHF7	RABGGTA	Geranylgeranyl transferase type-2 subunit alpha	5875	Q6FHF7_HUMAN Geranylgeranyl transferase type-2 subunit alpha (Fragment) OS=Homo sapiens OX=9606 GN=RABGGTA PE=2 SV=1	1.198	0.2606	0.0003352	up	yes	3347.4001	2794.938	2521.95605469	3048.85131836	2794.55273438	2865.22338867	2809.25439453	2729.7902832	3049.07226562	3443.33032227	3404.25585938	3592.3605957	3307.49194336	3287.88964844	BP:metabolic process;BP:organonitrogen compound metabolic process;BP:nitrogen compound metabolic process;BP:organic substance metabolic process;BP:prenylation;BP:multicellular organismal process;BP:neurological system process;BP:cellular process;BP:visual perception;BP:sensory perception;BP:sensory perception of light stimulus;BP:macromolecule modification;BP:protein modification process;BP:biolo…	GO:0008152;GO:1901564;GO:0006807;GO:0071704;GO:0097354;GO:0032501;GO:0050877;GO:0009987;GO:0007601;GO:0007600;GO:0050953;GO:0043412;GO:0036211;GO:0008150;GO:0003008;GO:0044238;GO:0018342;GO:0018344;GO:0019538;GO:0044237;GO:0043170GO:0005737;GO:0005968;GO:0016020;GO:0110165;GO:1902494;GO:1990234;GO:0005886;GO:0032991;GO:0005829;GO:0005575GO:0019899;GO:0031267;GO:0051020;GO:0003674;GO:0005488;GO:01…	K14050	RABGGTA	------	------	COG5536	O:Posttranslational modification, protein turnover, chaperones	PF07711.15;PF01239.26;PF12799.11;PF13855.10	RabGGT_insert;PPTA;LRR_4;LRR_8	Rab geranylgeranyl transferase alpha-subunit, insert domain;Protein prenyltransferase alpha subunit repeat;Leucine Rich repeats;Leucine rich repeat	CYT
O95721	SNAP29	Synaptosomal-associated protein 29	9342	SNP29_HUMAN Synaptosomal-associated protein 29 OS=Homo sapiens OX=9606 GN=SNAP29 PE=1 SV=1	1.161	0.2154	0.02539	up	yes	3238.531	2788.5495	2748.671875	2773.99829102	2705.26269531	2516.43945312	2971.22705078	3015.69750977	3007.75610352	3859.62524414	2831.2565918	3549.17114258	3217.95751953	2965.41943359	BP:protein localization;BP:vesicle fusion;BP:vesicle targeting;BP:membrane fusion;BP:membrane organization;BP:cellular component organization or biogenesis;BP:cellular macromolecule localization;BP:macromolecule localization;BP:vesicle fusion to plasma membrane;BP:establishment of protein localization;BP:organelle membrane fusion;BP:vesicle organization;BP:cilium organization;BP:cellular componen…	GO:0008104;GO:0006906;GO:0006903;GO:0061025;GO:0061024;GO:0071840;GO:0070727;GO:0033036;GO:0099500;GO:0045184;GO:0090174;GO:0016050;GO:0044782;GO:0022607;GO:0032940;GO:0120036;GO:0120031;GO:0006887;GO:0016043;GO:0065003;GO:0060271;GO:0140352;GO:0006810;GO:0008150;GO:0051234;GO:0048499;GO:0046903;GO:0140056;GO:0030030;GO:0008283;GO:0016082;GO:0031629;GO:0043933;GO:0030031;GO:0022406;GO:0032984;GO:…	K08509	SNAP29	hsa04140;hsa04130	Autophagy - animal;SNARE interactions in vesicular transport	ENOG410Y3Y0	S:Function unknown	------	------	------	CYT
F5H1D6	POLE	DNA polymerase epsilon catalytic subunit	-	F5H1D6_HUMAN DNA polymerase epsilon catalytic subunit OS=Homo sapiens OX=9606 GN=POLE PE=1 SV=1	11.39	3.51	0.0009373	up	yes	5526.9485	485.4284	0	0	0	0	0	2912.57055664	1123.36315918	1219.61706543	9818.59472656	18343.2714844	1203.5128880362	1453.3318970679	BP:G1/S transition of mitotic cell cycle;BP:organic cyclic compound biosynthetic process;BP:organic cyclic compound metabolic process;BP:cellular response to stimulus;BP:animal organ development;BP:DNA replication;BP:DNA-dependent DNA replication;BP:base-excision repair, gap-filling;BP:DNA repair;BP:heterocycle metabolic process;BP:leading strand elongation;BP:DNA strand elongation involved in DN…	GO:0000082;GO:1901362;GO:1901360;GO:0051716;GO:0048513;GO:0006260;GO:0006261;GO:0006287;GO:0006281;GO:0046483;GO:0006272;GO:0006271;GO:0033554;GO:0019438;GO:0006297;GO:0048568;GO:0006807;GO:1901576;GO:0045004;GO:0018130;GO:0006950;GO:0008150;GO:0008152;GO:0034654;GO:0044271;GO:0050896;GO:0000731;GO:0044249;GO:0034641;GO:0007049;GO:0006139;GO:0022616;GO:0032502;GO:0009987;GO:0006725;GO:0006974;GO:…	K02324	POLE	hsa03030;hsa03410;hsa03420	DNA replication;Base excision repair;Nucleotide excision repair	COG0417	S:Function unknown	PF08490.16;PF03104.23;PF00136.25;PF10108.13;PF13482.10	DUF1744;DNA_pol_B_exo1;DNA_pol_B;DNA_pol_B_exo2;RNase_H_2	Domain of unknown function;DNA polymerase family B, exonuclease domain;DNA polymerase family B;Predicted 3'-5' exonuclease related to the exonuclease domain of PolB;RNase_H superfamily	CYT
Q99962	SH3GL2	Endophilin-A1	6456	SH3G2_HUMAN Endophilin-A1 OS=Homo sapiens OX=9606 GN=SH3GL2 PE=1 SV=1	1.35	0.433	0.01291	up	yes	3391.7712	2512.4967	2617.15771484	2613.98486328	2682.26733398	2314.60229492	2793.19702148	2053.77099609	3067.76049805	2576.88378906	4230.83691406	4301.79052734	3089.69287109	3083.66259766	BP:negative regulation of maintenance of permeability of blood-brain barrier;BP:regulation of phosphate metabolic process;BP:regulation of primary metabolic process;BP:regulation of maintenance of permeability of blood-brain barrier;BP:developmental cell growth;BP:regulation of transport;BP:membrane organization;BP:macromolecular complex subunit organization;BP:circulatory system process;BP:signa…	GO:1905604;GO:0019220;GO:0080090;GO:1905603;GO:0048588;GO:0051049;GO:0061024;GO:0043933;GO:0003013;GO:0007165;GO:0003018;GO:0071840;GO:0010605;GO:0019222;GO:0070848;GO:0048518;GO:0048519;GO:0140238;GO:0099003;GO:1990138;GO:0060255;GO:0099050;GO:0097484;GO:0003008;GO:0042325;GO:0042326;GO:0016192;GO:0016191;GO:0060988;GO:0022607;GO:0009892;GO:0009890;GO:0099188;GO:0010629;GO:0031175;GO:0120036;GO:…	K11247	SH3GL	hsa04144	Endocytosis	ENOG410XNYB	S:Function unknown	PF03114.22;PF07653.21;PF00018.32;PF14604.10;PF10455.13;PF16746.9	BAR;SH3_2;SH3_1;SH3_9;BAR_2;BAR_3	BAR domain;Variant SH3 domain;SH3 domain;Variant SH3 domain;Bin/amphiphysin/Rvs domain for vesicular trafficking;BAR domain of APPL family	CYT
Q6NUQ4	TMEM214	Transmembrane protein 214	54867	TM214_HUMAN Transmembrane protein 214 OS=Homo sapiens OX=9606 GN=TMEM214 PE=1 SV=2	1.494	0.5792	0.01027	up	yes	3502.3713	2344.7135	3115.32592773	2376.47290039	1926.83483887	2064.21044922	2005.29577637	2580.14111328	3009.59082031	3174.50585938	5129.97460938	4058.4621582	2881.63964844	2760.05493164	BP:cell death;BP:apoptotic process;BP:cellular process;BP:programmed cell death;BP:biological_processCC:supramolecular fiber;CC:polymeric cytoskeletal fiber;CC:endoplasmic reticulum membrane;CC:intracellular organelle;CC:microtubule;CC:organelle;CC:endoplasmic reticulum;CC:supramolecular complex;CC:organelle membrane;CC:membrane-bounded organelle;CC:membrane;CC:cellular anatomical entity;CC:Golgi…	GO:0008219;GO:0006915;GO:0009987;GO:0012501;GO:0008150GO:0099512;GO:0099513;GO:0005789;GO:0043229;GO:0005874;GO:0043226;GO:0005783;GO:0099080;GO:0031090;GO:0043227;GO:0016020;GO:0110165;GO:0005794;GO:0005881;GO:0043231;GO:0005829;GO:0005575;GO:0099081	------	------	------	------	ENOG410ZR2A	S:Function unknown	PF10151.13	TMEM214	TMEM214, C-terminal, caspase 4 activator	CYT
A0A0S2Z5F3	TBL2	TBL2	26608	A0A0S2Z5F3_HUMAN Transducin-like 2 isoform 1 (Fragment) OS=Homo sapiens OX=9606 GN=TBL2 PE=2 SV=1	1.164	0.2191	0.03262	up	yes	3138.8999	2695.8488	3406.16455078	2578.32885742	2445.64135742	2386.47314453	2454.67333984	2903.81176758	3220.73486328	3292.94018555	3280.15893555	3252.91894531	3067.33349609	2719.31274414	BP:response to extracellular stimulus;BP:cell communication;BP:response to hypoxia;BP:regulation of biological process;BP:cellular response to stimulus;BP:response to starvation;BP:cellular response to oxygen levels;BP:biological regulation;BP:cellular response to hypoxia;BP:response to external stimulus;BP:cellular response to external stimulus;BP:cellular response to stress;BP:cellular process;…	GO:0009991;GO:0007154;GO:0001666;GO:0050789;GO:0051716;GO:0042594;GO:0071453;GO:0065007;GO:0071456;GO:0009605;GO:0071496;GO:0033554;GO:0009987;GO:0050794;GO:0006950;GO:0008150;GO:0070887;GO:0009267;GO:0042149;GO:0042221;GO:0070482;GO:0009628;GO:0031668;GO:0031669;GO:0030968;GO:0050896;GO:0031667;GO:0036294;GO:0036293;GO:0034976;GO:0007165GO:0005783;GO:0005789;GO:0043229;GO:0043227;GO:0031090;GO:0…	K23325	TBL2	------	------	COG2319	S:Function unknown	PF00400.36;PF20426.2	WD40;NBCH_WD40	WD domain, G-beta repeat;Neurobeachin beta propeller domain	CYT
Q9H910	JPT2	Jupiter microtubule associated homolog 2	90861	JUPI2_HUMAN Jupiter microtubule associated homolog 2 OS=Homo sapiens OX=9606 GN=JPT2 PE=1 SV=1	1.443	0.5291	0.02274	up	yes	3291.4235	2281.0068	3001.38720703	3009.86132812	2378.14526367	1466.23181152	2187.96484375	1642.45019531	2286.86035156	3846.8515625	3176.64770508	3302.45019531	3336.59179688	3799.13916016	BP:regulation of response to stimulus;BP:regulation of calcium-mediated signaling;BP:endocytosis involved in viral entry into host cell;BP:regulation of signaling;BP:regulation of cell communication;BP:regulation of biological process;BP:establishment of localization;BP:regulation of signal transduction;BP:biological regulation;BP:cellular process;BP:transport;BP:regulation of cellular process;BP…	GO:0048583;GO:0050848;GO:0075509;GO:0023051;GO:0010646;GO:0050789;GO:0051234;GO:0009966;GO:0065007;GO:0009987;GO:0006810;GO:0050794;GO:0008150;GO:1902531;GO:0051179;GO:0016192;GO:0006897;GO:0046794;GO:0016032;GO:0098657GO:0043227;GO:0005737;GO:0005634;GO:0016020;GO:0043226;GO:0110165;GO:0005886;GO:0043231;GO:0005829;GO:0043229;GO:0005575	------	------	------	------	ENOG4111V7S	S:Function unknown	PF17054.9	JUPITER	Microtubule-Associated protein Jupiter	CYT
A0A5C2GFX4	-	-	-	A0A5C2GFX4_HUMAN IGH + IGL c71_light_IGKV1-9_IGKJ2 (Fragment) OS=Homo sapiens OX=9606 PE=2 SV=1	0.3056	-1.71	0.0002692	down	yes	1289.8892	4220.2269	3153.0779203079	3695.8257408436	4854.6672163648	8506.359375	2433.44482422	2677.98657227	1164.8920572436	1023.1736893364	1694.1328125	1331.84545898	1228.2322216063	1297.0590248999	------	------	------	------	------	------	ENOG41115Q6;ENOG410YQB2;ENOG410YS8R	S:Function unknown;	PF07686.21;PF13927.10	V-set;Ig_3	Immunoglobulin V-set domain;Immunoglobulin domain	CYT
A6NHC0	CAPN8	Calpain-8	388743	CAN8_HUMAN Calpain-8 OS=Homo sapiens OX=9606 GN=CAPN8 PE=1 SV=3	0.4165	-1.264	0.01249	down	yes	1613.4013	3873.773	2553.86914062	4463.453125	6019.44628906	4196.49755859	1448.44140625	4560.93066406	824.32824707	2764.18237305	2016.03723145	1874.88745117	907.065307617	1293.90734863	BP:nitrogen compound metabolic process;BP:organic substance metabolic process;BP:proteolysis;BP:biological_process;BP:metabolic process;BP:primary metabolic process;BP:organonitrogen compound metabolic process;BP:protein metabolic process;BP:macromolecule metabolic processCC:Golgi apparatus;CC:organelle;CC:intracellular organelle;CC:membrane-bounded organelle;CC:cytoplasm;CC:cellular anatomical e…	GO:0006807;GO:0071704;GO:0006508;GO:0008150;GO:0008152;GO:0044238;GO:1901564;GO:0019538;GO:0043170GO:0005794;GO:0043226;GO:0043229;GO:0043227;GO:0005737;GO:0110165;GO:0043231;GO:0005575GO:0004175;GO:0003674;GO:0005488;GO:0008233;GO:0008234;GO:0043169;GO:0043167;GO:0005509;GO:0046872;GO:0016787;GO:0140096;GO:0003824;GO:0004197;GO:0004198	K08577	CAPN8	------	------	ENOG410XP0B	S:Function unknown	PF00648.25;PF01067.26;PF00036.36;PF13405.10;PF13499.10	Peptidase_C2;Calpain_III;EF-hand_1;EF-hand_6;EF-hand_7	Calpain family cysteine protease;Calpain large subunit, domain III;EF hand;EF-hand domain;EF-hand domain pair	CYT
P30519	HMOX2	Heme oxygenase 2	3163	HMOX2_HUMAN Heme oxygenase 2 OS=Homo sapiens OX=9606 GN=HMOX2 PE=1 SV=2	1.384	0.4688	0.003665	up	yes	3128.3197	2260.6311	2162.82373047	2229.37329102	2597.92797852	2427.15673828	1967.97192383	2178.53271484	2685.20507812	3002.07373047	3019.39013672	4232.09814453	3289.35791016	2541.79321289	BP:porphyrin-containing compound metabolic process;BP:cellular catabolic process;BP:nitrogen compound metabolic process;BP:organic cyclic compound metabolic process;BP:organic substance catabolic process;BP:heme oxidation;BP:pigment metabolic process;BP:response to hypoxia;BP:catabolic process;BP:porphyrin-containing compound catabolic process;BP:organic substance metabolic process;BP:tetrapyrrol…	GO:0006778;GO:0044248;GO:0006807;GO:1901360;GO:1901575;GO:0006788;GO:0042440;GO:0001666;GO:0009056;GO:0006787;GO:0071704;GO:0033015;GO:0033013;GO:1901361;GO:0042168;GO:0042167;GO:0009987;GO:0006725;GO:0046700;GO:0006950;GO:0008150;GO:0008152;GO:0046149;GO:0006979;GO:0046483;GO:0009628;GO:0070482;GO:1901564;GO:0050896;GO:0034641;GO:0044237;GO:0036293;GO:0019439;GO:0044270;GO:1901565GO:0016020;GO:0…	K21418	HMOX2	hsa04978;hsa00860;hsa01100	Mineral absorption;Porphyrin metabolism;Metabolic pathways	COG5398	P:Inorganic ion transport and metabolism	PF01126.24	Heme_oxygenase	Heme oxygenase	CYT
Q9Y6G9	DYNC1LI1	Cytoplasmic dynein 1 light intermediate chain 1	51143	DC1L1_HUMAN Cytoplasmic dynein 1 light intermediate chain 1 OS=Homo sapiens OX=9606 GN=DYNC1LI1 PE=1 SV=3	1.124	0.1686	0.01952	up	yes	2846.2349	2531.6448	2616.29931641	2545.07275391	2811.45776367	2370.94433594	2686.79321289	2159.30151367	2674.07421875	2862.5090332	2851.88110352	2730.75683594	3045.58862305	2912.59960938	BP:regulation of transport;BP:positive regulation of response to stimulus;BP:regulation of response to stimulus;BP:regulation of mitotic sister chromatid separation;BP:cellular component organization or biogenesis;BP:positive regulation of cell cycle;BP:regulation of signal transduction;BP:positive regulation of signal transduction;BP:positive regulation of biological process;BP:regulation of mit…	GO:0051049;GO:0048584;GO:0048583;GO:0010965;GO:0071840;GO:0045787;GO:0009966;GO:0009967;GO:0048518;GO:0007088;GO:1902099;GO:0051783;GO:0090267;GO:0090266;GO:0050789;GO:0090068;GO:0007346;GO:0016043;GO:0065007;GO:0050794;GO:1901987;GO:0008150;GO:1902533;GO:1902531;GO:1901978;GO:1901976;GO:0033044;GO:0033045;GO:0033047;GO:0033043;GO:0010564;GO:0051128;GO:0023056;GO:1901990;GO:0023051;GO:0010647;GO:…	K10416	DYNC1LI, DNCLI	hsa04962;hsa04814;hsa04145;hsa05132	Vasopressin-regulated water reabsorption;Motor proteins;Phagosome;Salmonella infection	ENOG410XQS4	Z:Cytoskeleton	PF05783.15	DLIC	Dynein light intermediate chain	CYT
G1ENK8	HLA-B	HLA	3106	G1ENK8_HUMAN MHC class I antigen (Fragment) OS=Homo sapiens OX=9606 GN=HLA-B PE=3 SV=1	1.964	0.9738	0.003317	up	yes	3449.0384	1755.7335	2633.6212544323	1552.38977051	839.828857422	1186.43945312	2132.94482422	2189.17700195	3593.54223633	4148.91650391	3083.55444336	2589.36523438	3166.25219727	4112.59960938	------	------	K06751	MHC1	hsa05163;hsa04612;hsa04650;hsa05320;hsa05330;hsa05203;hsa05332;hsa04940;hsa04218;hsa04514;hsa05168;hsa04144;hsa05165;hsa04145;hsa05166;hsa05167;hsa05169;hsa05416;hsa05170	Human cytomegalovirus infection;Antigen processing and presentation;Natural killer cell mediated cytotoxicity;Autoimmune thyroid disease;Allograft rejection;Viral carcinogenesis;Graft-versus-host disease;Type I diabetes mellitus;Cellular senescence;Cell adhesion molecules;Herpes simplex virus 1 infection;Endocytosis;Human papillomavirus infection;Phagosome;Human T-cell leukemia virus 1 infection;…	ENOG4111K8F	U:Intracellular trafficking, secretion, and vesicular transport	PF00129.22	MHC_I	Class I Histocompatibility antigen, domains alpha 1 and 2	CYT
A0A1U9X8J0	SKIV2L	SKIV2L	6499	A0A1U9X8J0_HUMAN SKIV2L OS=Homo sapiens OX=9606 GN=SKIV2L PE=4 SV=1	1.084	0.1164	0.02795	up	yes	2679.6857	2472.6773	2447.4543457	2417.09863281	2462.65478516	2582.31933594	2344.11645508	2582.42016602	2685.00683594	2809.8215332	2390.66088867	2725.84741211	2870.74291992	2596.03442383	BP:regulation of metabolic process;BP:organic cyclic compound metabolic process;BP:organic cyclic compound catabolic process;BP:negative regulation of macromolecule metabolic process;BP:negative regulation of biological process;BP:regulation of macromolecule metabolic process;BP:heterocycle metabolic process;BP:aromatic compound catabolic process;BP:negative regulation of metabolic process;BP:neg…	GO:0019222;GO:1901360;GO:1901361;GO:0010605;GO:0048519;GO:0060255;GO:0046483;GO:0019439;GO:0009892;GO:0009890;GO:0010629;GO:0006807;GO:0050789;GO:1901576;GO:1901575;GO:0000956;GO:0065007;GO:0009889;GO:0050794;GO:0008150;GO:0008152;GO:0034655;GO:0046700;GO:0016070;GO:0016071;GO:0044270;GO:0010556;GO:0010558;GO:0044248;GO:0044249;GO:0034641;GO:0006139;GO:0070478;GO:0009987;GO:0006725;GO:0000291;GO:…	K12599	SKI2, SKIV2L	hsa03018	RNA degradation	COG4581	S:Function unknown	PF08148.16;PF17911.5;PF13234.10;PF00270.33;PF21408.1;PF00271.35;PF04851.19	DSHCT;Ski2_N;MTR4_beta-barrel;DEAD;MTR4-like_stalk;Helicase_C;ResIII	DSHCT;Ski2 N-terminal region;Mtr4-like, beta-barrel domain;DEAD/DEAH box helicase;Exosome RNA helicase MTR4-like, stalk;Helicase conserved C-terminal domain;Type III restriction enzyme, res subunit	CYT
Q59E88	-	-	9093	Q59E88_HUMAN DnaJ (Hsp40) homolog, subfamily A, member 3 variant (Fragment) OS=Homo sapiens OX=9606 PE=2 SV=1	1.307	0.3863	0.04837	up	yes	2906.1152	2223.0917	2393.24926758	2311.61669922	2266.47509766	2342.04516602	1920.70593262	2104.45800781	2401.39868164	3353.51977539	2743.91430664	4232.17578125	2617.76391602	2087.91870117	BP:negative regulation of transferase activity;BP:regulation of phosphate metabolic process;BP:regulation of primary metabolic process;BP:regulation of metabolic process;BP:negative regulation of response to stimulus;BP:T cell apoptotic process;BP:regulation of response to stimulus;BP:negative regulation of defense response;BP:synapse organization;BP:regulation of response to cytokine stimulus;BP…	GO:0051348;GO:0019220;GO:0080090;GO:0019222;GO:0048585;GO:0070231;GO:0048583;GO:0031348;GO:0050808;GO:0060759;GO:0007165;GO:0007005;GO:0051346;GO:0010605;GO:0010604;GO:0009968;GO:0045785;GO:0009966;GO:0048869;GO:0070663;GO:0006264;GO:0043066;GO:0006260;GO:0006261;GO:0044093;GO:0044092;GO:0048518;GO:0048519;GO:0042129;GO:0043122;GO:0002683;GO:0042127;GO:0030217;GO:0060255;GO:0045859;GO:0070227;GO:…	K09504	DNAJA3	hsa05203	Viral carcinogenesis	COG0484;COG0484	B:Chromatin structure and dynamics;K:Transcription	PF01556.22;PF00226.35;PF00684.23	DnaJ_C;DnaJ;DnaJ_CXXCXGXG	DnaJ C terminal domain;DnaJ domain;DnaJ central domain	CYT
Q6PI41	AURKAIP1	AURKAIP1	54998	Q6PI41_HUMAN Small ribosomal subunit protein mS38 (Fragment) OS=Homo sapiens OX=9606 GN=AURKAIP1 PE=2 SV=1	1.656	0.7277	0.008559	up	yes	3189.9673	1926.7754	2140.88330078	2391.08154297	1596.3104248	2669.87744141	1243.22595215	1519.27368164	3062.67480469	2551.03515625	3413.25463867	4851.27734375	2674.1311942754	2587.4306871564	------	------	------	------	------	------	ENOG4111QH2	T:Signal transduction mechanisms	PF08213.15	COX24_C	Mitochondrial mRNA-processing protein COX24, C-terminal	CYT
A0A5C2G702	-	-	-	A0A5C2G702_HUMAN IGH c417_heavy__IGHV4-39_IGHD6-13_IGHJ4 (Fragment) OS=Homo sapiens OX=9606 PE=2 SV=1	0.06387	-3.969	0.0002332	down	yes	300.0365	4697.7123	3596.4813214018	2694.7879715717	5239.7962801308	8819.16210938	5848.0214938198	1988.0246582	0	0	1800.21899414	0	0	0	------	------	------	------	------	------	ENOG41114KX	S:Function unknown	PF07686.21	V-set	Immunoglobulin V-set domain	CYT
Q9UKX7	NUP50	Nuclear pore complex protein Nup50	10762	NUP50_HUMAN Nuclear pore complex protein Nup50 OS=Homo sapiens OX=9606 GN=NUP50 PE=1 SV=2	1.258	0.3311	0.04283	up	yes	2783.856	2213.3558	2810.80419922	2180.5871582	1986.58178711	1644.65258789	2148.02685547	2509.48193359	2725.39453125	3002.91894531	3521.28344727	2786.10107422	2455.71630859	2211.72167969	BP:protein localization to nucleus;BP:nucleobase-containing compound transport;BP:nuclear transport;BP:protein localization;BP:mRNA transport;BP:cellular macromolecule localization;BP:intracellular protein transport;BP:nitrogen compound transport;BP:organic substance transport;BP:macromolecule localization;BP:transport;BP:establishment of protein localization to organelle;BP:cellular process;BP:p…	GO:0034504;GO:0015931;GO:0051169;GO:0008104;GO:0051028;GO:0070727;GO:0006886;GO:0071705;GO:0071702;GO:0033036;GO:0006810;GO:0072594;GO:0009987;GO:0006606;GO:0006913;GO:0045184;GO:0033365;GO:0008150;GO:0051649;GO:0051236;GO:0051234;GO:0051179;GO:0051641;GO:0050658;GO:0046907;GO:0050657;GO:0015031;GO:0051170GO:0031975;GO:0031090;GO:0005635;GO:0110165;GO:0031967;GO:0016020;GO:0031965;GO:0032991;GO:0…	K14295	NUP50, NPAP60	hsa05014;hsa03013	Amyotrophic lateral sclerosis;Nucleocytoplasmic transport	ENOG410YPHB	U:Intracellular trafficking, secretion, and vesicular transport	PF08911.15;PF00638.22	NUP50;Ran_BP1	NUP50;RanBP1 domain	CYT
A9UK01	-	-	93663	A9UK01_HUMAN Rho GTPase activating protein OS=Homo sapiens OX=9606 PE=2 SV=1	1.361	0.4447	0.03456	up	yes	2865.9479	2105.8508	2103.83276367	1764.00109863	2433.05859375	2265.39672852	2052.89331055	2015.92224121	2555.69360352	3499.51342773	2419.52709961	3912.41064453	2917.15600586	1891.38659668	BP:regulation of cell morphogenesis;BP:regulation of organelle organization;BP:regulation of response to stimulus;BP:regulation of cellular component organization;BP:regulation of actin polymerization or depolymerization;BP:regulation of intracellular signal transduction;BP:regulation of signaling;BP:intracellular signal transduction;BP:regulation of cell communication;BP:regulation of biological…	GO:0022604;GO:0033043;GO:0048583;GO:0051128;GO:0008064;GO:1902531;GO:0023051;GO:0035556;GO:0010646;GO:0050789;GO:0071840;GO:0030833;GO:0009966;GO:0022603;GO:0051493;GO:0016043;GO:0090066;GO:0065007;GO:0032271;GO:2000145;GO:0065008;GO:0051056;GO:0032970;GO:0007165;GO:0050793;GO:0009987;GO:0030832;GO:0007264;GO:0050794;GO:0008150;GO:0032956;GO:0043254;GO:0040012;GO:1902903;GO:0044087;GO:0008360;GO:…	K20639	ARHGAP18_28_40	------	------	ENOG410XQ10	U:Intracellular trafficking, secretion, and vesicular transport	PF00620.31	RhoGAP	RhoGAP domain	CYT
O14815	CAPN9	Calpain-9	10753	CAN9_HUMAN Calpain-9 OS=Homo sapiens OX=9606 GN=CAPN9 PE=1 SV=1	0.4719	-1.083	0.03142	down	yes	1583.5312	3355.9642	1976.11425781	4047.19360352	4753.76611328	3257.58984375	1748.54931641	4352.57226562	798.372009277	2051.91992188	1727.41845703	1617.07312012	382.961883545	2923.44189453	BP:nitrogen compound metabolic process;BP:organic substance metabolic process;BP:proteolysis;BP:multicellular organismal process;BP:digestion;BP:biological_process;BP:metabolic process;BP:primary metabolic process;BP:organonitrogen compound metabolic process;BP:protein metabolic process;BP:macromolecule metabolic processCC:cytoplasm;CC:cellular anatomical entity;CC:cellular_componentMF:endopeptid…	GO:0006807;GO:0071704;GO:0006508;GO:0032501;GO:0007586;GO:0008150;GO:0008152;GO:0044238;GO:1901564;GO:0019538;GO:0043170GO:0005737;GO:0110165;GO:0005575GO:0004175;GO:0003674;GO:0005488;GO:0008233;GO:0008234;GO:0043169;GO:0043167;GO:0005509;GO:0046872;GO:0016787;GO:0140096;GO:0003824;GO:0004197;GO:0004198	K08578	CAPN9	------	------	ENOG410XP0B	U:Intracellular trafficking, secretion, and vesicular transport	PF00648.25;PF01067.26;PF00036.36;PF13405.10;PF13833.10;PF13499.10	Peptidase_C2;Calpain_III;EF-hand_1;EF-hand_6;EF-hand_8;EF-hand_7	Calpain family cysteine protease;Calpain large subunit, domain III;EF hand;EF-hand domain;EF-hand domain pair;EF-hand domain pair	CYT
Q9HB40	SCPEP1	Retinoid-inducible serine carboxypeptidase	59342	RISC_HUMAN Retinoid-inducible serine carboxypeptidase OS=Homo sapiens OX=9606 GN=SCPEP1 PE=1 SV=1	1.612	0.6889	0.038	up	yes	3047.889	1890.7135	2045.97583008	1149.77807617	1705.86230469	2792.55224609	1720.76171875	1929.35058594	2661.82617188	4313.53173828	3105.97143555	3241.37353516	3511.5925293	1453.03845215	BP:retinoid metabolic process;BP:carboxylic acid metabolic process;BP:organonitrogen compound metabolic process;BP:circulatory system process;BP:regulation of blood pressure;BP:small molecule metabolic process;BP:vascular process in circulatory system;BP:retinoic acid metabolic process;BP:hormone metabolic process;BP:regulation of hormone levels;BP:regulation of anatomical structure size;BP:organ…	GO:0001523;GO:0019752;GO:1901564;GO:0003013;GO:0008217;GO:0044281;GO:0003018;GO:0042573;GO:0042445;GO:0010817;GO:0090066;GO:0071704;GO:0065007;GO:0016101;GO:0065008;GO:0035150;GO:0032501;GO:0006629;GO:0006721;GO:0006720;GO:0009987;GO:0032787;GO:0008150;GO:0008152;GO:0006508;GO:0043436;GO:0035296;GO:0044255;GO:0003008;GO:0044238;GO:0006082;GO:0097746;GO:0019538;GO:0045776;GO:0044237;GO:0043170;GO:…	K09646	SCPEP1	------	------	COG2939	S:Function unknown	PF00450.26	Peptidase_S10	Serine carboxypeptidase	CYT
A0A5C2G0M4	-	-	-	A0A5C2G0M4_HUMAN IGL c1067_light_IGLV1-40_IGLJ3 (Fragment) OS=Homo sapiens OX=9606 PE=2 SV=1	0.3461	-1.531	0.0159	down	yes	1250.7997	3613.4718	3093.804135759	1145.70739746	4219.2529483324	3967.64672852	4733.4576724406	4520.96191406	1722.067301068	1147.33898926	1788.9349434748	1987.36523438	216.591918945	642.49995932895	------	------	------	------	------	------	ENOG4111D1E;ENOG410ZN0R;ENOG41117U9	S:Function unknown;	PF07686.21	V-set	Immunoglobulin V-set domain	CYT
B2RB57	-	Ubiquitin-like modifier-activating enzyme ATG7	10533	B2RB57_HUMAN Ubiquitin-like modifier-activating enzyme ATG7 OS=Homo sapiens OX=9606 PE=2 SV=1	1.173	0.2302	0.009206	up	yes	2621.8734	2235.7168	2189.96362305	2331.05126953	1967.31298828	2322.80908203	2253.36328125	2349.80053711	2533.56762695	2792.16381836	2864.10351562	2698.39868164	2173.97045898	2669.03637695	BP:protein localization;BP:cellular catabolic process;BP:cellular localization;BP:cellular macromolecule localization;BP:nitrogen compound transport;BP:organic substance transport;BP:macromolecule localization;BP:transport;BP:autophagy;BP:cellular process;BP:establishment of protein localization;BP:biological_process;BP:metabolic process;BP:establishment of localization;BP:catabolic process;BP:lo…	GO:0008104;GO:0044248;GO:0051641;GO:0070727;GO:0071705;GO:0071702;GO:0033036;GO:0006810;GO:0006914;GO:0009987;GO:0045184;GO:0008150;GO:0008152;GO:0051234;GO:0009056;GO:0051179;GO:0044237;GO:0015031;GO:0061919GO:0110165;GO:0000407;GO:0005575GO:0003674;GO:0016874;GO:0008641;GO:0140096;GO:0003824;GO:0016877	K08337	ATG7	hsa04140;hsa04136;hsa04613;hsa04216	Autophagy - animal;Autophagy - other;Neutrophil extracellular trap formation;Ferroptosis	COG0476	S:Function unknown	PF16420.9;PF00899.25	ATG7_N;ThiF	Ubiquitin-like modifier-activating enzyme ATG7 N-terminus;ThiF family	CYT
P11498	PC	Pyruvate carboxylase, mitochondrial	5091	PYC_HUMAN Pyruvate carboxylase, mitochondrial OS=Homo sapiens OX=9606 GN=PC PE=1 SV=2	1.425	0.511	0.04133	up	yes	2817.3595	1977.3689	2000.4498291	2476.26342773	1735.15344238	2150.75390625	1741.22155762	1760.37097168	2243.640625	3484.3269043	1978.81640625	4287.23339844	2778.5300293	2131.60986328	BP:regulation of metabolic process;BP:small molecule metabolic process;BP:small molecule biosynthetic process;BP:organic cyclic compound metabolic process;BP:negative regulation of macromolecule metabolic process;BP:interspecies interaction between organisms;BP:negative regulation of biological process;BP:positive regulation by host of viral process;BP:regulation of macromolecule metabolic proces…	GO:0019222;GO:0044281;GO:0044283;GO:1901360;GO:0010605;GO:0044419;GO:0048519;GO:0044794;GO:0060255;GO:0032787;GO:0043436;GO:0051702;GO:0051701;GO:0046483;GO:1901564;GO:0016051;GO:0006163;GO:0044788;GO:0019637;GO:0009892;GO:0009890;GO:0006807;GO:1901576;GO:0065007;GO:0006629;GO:0019318;GO:0009889;GO:0019319;GO:0050794;GO:0008150;GO:0008152;GO:0010556;GO:0006753;GO:0010558;GO:0006739;GO:0019674;GO:…	K01958	PC, pyc	hsa00620;hsa01200;hsa01100;hsa00020;hsa01230	Pyruvate metabolism;Carbon metabolism;Metabolic pathways;Citrate cycl;Biosynthesis of amino acids	COG1038	C:Energy production and conversion	PF02786.21;PF02436.22;PF00289.26;PF02785.23;PF00682.23;PF00364.26;PF07478.17	CPSase_L_D2;PYC_OADA;Biotin_carb_N;Biotin_carb_C;HMGL-like;Biotin_lipoyl;Dala_Dala_lig_C	Carbamoyl-phosphate synthase L chain, ATP binding domain;Conserved carboxylase domain;Biotin carboxylase, N-terminal domain;Biotin carboxylase C-terminal domain;HMGL-like;Biotin-requiring enzyme;D-ala D-ala ligase C-terminus	CYT
A0A6Q8PEZ7	CLCC1	Chloride channel CLIC-like protein 1	-	A0A6Q8PEZ7_HUMAN Chloride channel CLIC-like protein 1 OS=Homo sapiens OX=9606 GN=CLCC1 PE=1 SV=1	1.245	0.3161	0.03793	up	yes	2639.5895	2119.7758	2506.71630859	2147.45605469	2102.73828125	2052.20922852	2054.8137207	1854.72143555	2771.11572266	2312.28613281	2820.26831055	3540.79589844	2126.43359375	2266.63720703	------	------	------	------	------	------	ENOG41108E0	U:Intracellular trafficking, secretion, and vesicular transport	PF05934.15	MCLC	Mid-1-related chloride channel	CYT
Q5RI15	COX20	Cytochrome c oxidase assembly protein COX20, mitochondrial	116228	COX20_HUMAN Cytochrome c oxidase assembly protein COX20, mitochondrial OS=Homo sapiens OX=9606 GN=COX20 PE=1 SV=2	1.485	0.5705	0.03732	up	yes	2781.5568	1873.3856	2092.15380859	1890.74060059	1658.74658203	2087.02758789	1893.20996094	1618.43530273	2965.72631836	3822.84545898	1721.81713867	3486.06298828	2943.75366211	1749.13513184	BP:mitochondrial respiratory chain complex IV assembly;BP:cellular component assembly;BP:macromolecular complex subunit organization;BP:cytochrome complex assembly;BP:cellular component organization;BP:cellular component organization or biogenesis;BP:macromolecular complex assembly;BP:mitochondrial respiratory chain complex assembly;BP:cellular process;BP:biological_process;BP:respiratory chain c…	GO:0033617;GO:0022607;GO:0043933;GO:0017004;GO:0016043;GO:0071840;GO:0065003;GO:0033108;GO:0009987;GO:0008150;GO:0008535GO:0043229;GO:0043227;GO:0043226;GO:0031090;GO:0016020;GO:0005739;GO:0110165;GO:0031966;GO:0043231;GO:0019866;GO:0005575;GO:0005743	K18184	COX20	hsa04714	Thermogenesis	ENOG4111Y8F	S:Function unknown	PF12597.12	Cox20	Cytochrome c oxidase assembly protein COX20	CYT
A0A5C2GRL7	-	-	-	A0A5C2GRL7_HUMAN IG c73_light_IGKV1-5_IGKJ2 (Fragment) OS=Homo sapiens OX=9606 PE=2 SV=1	0.007233	-7.111	0.0003077	down	yes	32.9914	4561.4928	7780.95605469	37.960357666	2942.3611256522	1130.9447694912	1963.949651842	13512.785061	0	0	0	0	0	197.948410034	------	------	------	------	------	------	ENOG41115Q6;ENOG410YQB2	S:Function unknown;	PF07686.21;PF13927.10	V-set;Ig_3	Immunoglobulin V-set domain;Immunoglobulin domain	CYT
Q13526	PIN1	Peptidyl-prolyl cis-trans isomerase NIMA-interacting 1	5300	PIN1_HUMAN Peptidyl-prolyl cis-trans isomerase NIMA-interacting 1 OS=Homo sapiens OX=9606 GN=PIN1 PE=1 SV=1	1.203	0.2666	0.0168	up	yes	2504.8876	2081.506	2226.60961914	1981.24902344	2138.92333984	1694.71325684	2215.63647461	2231.90429688	2618.9765625	2330.26147461	2423.96313477	3005.08666992	2143.71777344	2507.31982422	BP:regulation of MAPK cascade;BP:regulation of phosphate metabolic process;BP:regulation of primary metabolic process;BP:regulation of metabolic process;BP:negative regulation of response to stimulus;BP:positive regulation of response to stimulus;BP:regulation of response to stimulus;BP:regulation of Wnt signaling pathway;BP:cellular component organization or biogenesis;BP:negative regulation of …	GO:0043408;GO:0019220;GO:0080090;GO:0019222;GO:0048585;GO:0048584;GO:0048583;GO:0030111;GO:0071840;GO:0010605;GO:0010604;GO:0009968;GO:0009966;GO:0009967;GO:0018193;GO:0044093;GO:0044092;GO:0048518;GO:0048519;GO:0007088;GO:0060255;GO:0051443;GO:2001141;GO:0030512;GO:0018208;GO:0042325;GO:0042327;GO:1901564;GO:0023057;GO:0019538;GO:1902992;GO:0051783;GO:0001932;GO:0051252;GO:1902003;GO:0060828;GO:…	K09578	PIN1	hsa03250;hsa04622	Viral life cycle - HIV-1;RIG-I-like receptor signaling pathway	COG0760	O:Posttranslational modification, protein turnover, chaperones	PF00639.25;PF13616.10;PF00397.30	Rotamase;Rotamase_3;WW	PPIC-type PPIASE domain;PPIC-type PPIASE domain;WW domain	CYT
Q9UGV2	NDRG3	Protein NDRG3	57446	NDRG3_HUMAN Protein NDRG3 OS=Homo sapiens OX=9606 GN=NDRG3 PE=1 SV=2	1.165	0.2203	0.03733	up	yes	2439.8772	2094.7342	2372.1706543	2312.15771484	2075.10595703	1948.98303223	2123.09838867	1736.8894043	2592.76611328	2087.42773438	2513.68359375	2204.609375	2455.04467773	2785.73144531	BP:negative regulation of growth;BP:negative regulation of cell growth;BP:cell differentiation;BP:regulation of cellular component organization;BP:signal transduction;BP:regulation of biological process;BP:gamete generation;BP:cellular developmental process;BP:regulation of growth;BP:biological regulation;BP:negative regulation of biological process;BP:developmental process;BP:multicellular organ…	GO:0045926;GO:0030308;GO:0030154;GO:0051128;GO:0007165;GO:0050789;GO:0007276;GO:0048869;GO:0040008;GO:0065007;GO:0048519;GO:0032502;GO:0048609;GO:0009987;GO:0050794;GO:0003006;GO:0007283;GO:0001558;GO:0008150;GO:0048232;GO:0022414;GO:0048523GO:0043227;GO:0005737;GO:0070062;GO:0043226;GO:0110165;GO:1903561;GO:0031982;GO:0043230;GO:0005575;GO:0065010	------	------	------	------	ENOG410XSPF	U:Intracellular trafficking, secretion, and vesicular transport	PF03096.18	Ndr	Ndr family	CYT
Q5VYY1	ANKRD22	Ankyrin repeat domain-containing protein 22	118932	ANR22_HUMAN Ankyrin repeat domain-containing protein 22 OS=Homo sapiens OX=9606 GN=ANKRD22 PE=2 SV=1	1.544	0.6267	0.02099	up	yes	2722.9365	1763.9834	1368.90356445	2481.6237793	2054.81298828	1277.3170166	1826.5769043	1574.66601562	2095.12841797	2507.16503906	2767.72070312	3912.87084961	3269.88476562	1784.8494873	CC:cellular_component;CC:membrane;CC:cellular anatomical entity	GO:0005575;GO:0016020;GO:0110165	------	------	------	------	COG0666	S:Function unknown	PF12796.11;PF00023.34;PF13637.10;PF13857.10;PF13606.10	Ank_2;Ank;Ank_4;Ank_5;Ank_3	Ankyrin repeats;Ankyrin repeat;Ankyrin repeats;Ankyrin repeats;Ankyrin repeat	CYT
Q9NRY5	FAM114A2	Protein FAM114A2	10827	F1142_HUMAN Protein FAM114A2 OS=Homo sapiens OX=9606 GN=FAM114A2 PE=1 SV=4	1.263	0.3369	0.02147	up	yes	2504.097	1982.7317	2561.54394531	1493.26818848	1619.90209961	2144.63378906	2089.66967773	1987.37243652	2761.49560547	2674.9934082	2437.67236328	2654.51489258	2110.04345703	2385.86230469	MF:organic cyclic compound binding;MF:nucleotide binding;MF:small molecule binding;MF:molecular_function;MF:binding;MF:purine nucleotide binding;MF:heterocyclic compound binding;MF:nucleoside phosphate binding	GO:0097159;GO:0000166;GO:0036094;GO:0003674;GO:0005488;GO:0017076;GO:1901363;GO:1901265	------	------	------	------	ENOG411029H	S:Function unknown	PF05334.17	DUF719	Protein of unknown function	CYT
A8K6V6	-	N-acetylglucosamine-6-sulfatase	2799	A8K6V6_HUMAN N-acetylglucosamine-6-sulfatase OS=Homo sapiens OX=9606 PE=2 SV=1	1.285	0.3618	0.0395	up	yes	2502.6933	1947.7547	2049.99609375	1731.36486816	1857.04772949	2042.54882812	1920.27807617	2085.29248047	2127.23657227	2693.28735352	2625.38354492	3395.86669922	2443.12207031	1731.2635498	BP:glycosaminoglycan metabolic process;BP:mucopolysaccharide metabolic process;BP:nitrogen compound metabolic process;BP:organic substance catabolic process;BP:organic substance metabolic process;BP:cellular process;BP:biological_process;BP:metabolic process;BP:catabolic process;BP:macromolecule catabolic process;BP:cellular catabolic process;BP:keratan sulfate catabolic process;BP:organonitrogen…	GO:0030203;GO:1903510;GO:0006807;GO:1901575;GO:0071704;GO:0009987;GO:0008150;GO:0008152;GO:0009056;GO:0009057;GO:0044248;GO:0042340;GO:1901564;GO:0044273;GO:0006026;GO:1901135;GO:0044237;GO:0043170;GO:0006790;GO:1901136;GO:0006022;GO:0042339;GO:0006027;GO:1901565GO:0031974;GO:1904813;GO:0043229;GO:0060205;GO:0000323;GO:0043227;GO:0043226;GO:0043202;GO:0031983;GO:0070062;GO:0005773;GO:0016020;GO:0…	K01137	GNS	hsa01100;hsa04142;hsa00531	Metabolic pathways;Lysosome;Glycosaminoglycan degradation	COG3119	S:Function unknown	PF00884.27;PF16347.9;PF01663.26	Sulfatase;SGSH_C;Phosphodiest	Sulfatase;N-sulphoglucosamine sulphohydrolase, C-terminal;Type I phosphodiesterase / nucleotide pyrophosphatase	CYT
P23141	CES1	Liver carboxylesterase 1	1066	EST1_HUMAN Liver carboxylesterase 1 OS=Homo sapiens OX=9606 GN=CES1 PE=1 SV=2	0.3547	-1.495	0.03906	down	yes	1151.0484	3244.9463	2398.640625	5112.17871094	795.84967041	6489.046875	2233.63745117	2440.32446289	1929.36242676	256.796142578	1654.79846191	716.125488281	505.609558105	1843.59851074	BP:regulation of metabolic process;BP:regulation of transport;BP:small molecule metabolic process;BP:small molecule biosynthetic process;BP:organic cyclic compound biosynthetic process;BP:organic cyclic compound metabolic process;BP:regulation of primary metabolic process;BP:cellular response to stimulus;BP:response to cholesterol;BP:regulation of cellular ketone metabolic process;BP:cellular dev…	GO:0019222;GO:0051049;GO:0044281;GO:0044283;GO:1901362;GO:1901360;GO:0080090;GO:0051716;GO:0070723;GO:0010565;GO:0048869;GO:0045834;GO:0030855;GO:0048518;GO:0048519;GO:0051791;GO:0051050;GO:0032787;GO:1902653;GO:1902652;GO:0043436;GO:0043691;GO:0010033;GO:0010874;GO:0010875;GO:0048878;GO:0010887;GO:0010885;GO:0010883;GO:0010243;GO:0010888;GO:0009893;GO:0015918;GO:0015850;GO:0090181;GO:0050789;GO:…	K01044	CES1	hsa00983	Drug metabolism - other enzymes	COG2272	I:Lipid transport and metabolism	PF00135.32;PF07859.17;PF20434.2	COesterase;Abhydrolase_3;BD-FAE	Carboxylesterase family;alpha/beta hydrolase fold;BD-FAE	CYT
Q9H098	FAM107B	Protein FAM107B	83641	F107B_HUMAN Protein FAM107B OS=Homo sapiens OX=9606 GN=FAM107B PE=1 SV=1	1.281	0.3573	0.0354	up	yes	2442.5966	1907.2325	2137.67626953	1956.08435059	2089.16845703	1328.65283203	1816.75720215	2115.05615234	2360.04150391	2885.64697266	1921.75048828	3011.94238281	2310.40795898	2165.79003906	------	------	------	------	------	------	ENOG4111QFW	S:Function unknown	PF06625.15	DUF1151	Protein of unknown function	CYT
Q5TFE4	NT5DC1	5'-nucleotidase domain-containing protein 1	221294	NT5D1_HUMAN 5'-nucleotidase domain-containing protein 1 OS=Homo sapiens OX=9606 GN=NT5DC1 PE=1 SV=1	1.245	0.3161	0.01039	up	yes	2366.0254	1900.8312	2095.28613281	1800.11218262	1886.50756836	1934.87609863	1793.64001465	1894.56494141	2517.66723633	1925.09057617	2782.99072266	2704.35083008	2249.45776367	2016.59509277	CC:membrane;CC:cellular_component;CC:cellular anatomical entityMF:cation binding;MF:phosphatase activity;MF:hydrolase activity, acting on ester bonds;MF:hydrolase activity;MF:5'-nucleotidase activity;MF:nucleotidase activity;MF:phosphoric ester hydrolase activity;MF:ion binding;MF:catalytic activity;MF:molecular_function;MF:binding;MF:metal ion binding	GO:0016020;GO:0005575;GO:0110165GO:0043169;GO:0016791;GO:0016788;GO:0016787;GO:0008253;GO:0008252;GO:0042578;GO:0043167;GO:0003824;GO:0003674;GO:0005488;GO:0046872	------	------	------	------	ENOG410XQAV	H:Coenzyme transport and metabolism	PF05761.18	5_nucleotid	5' nucleotidase family	CYT
P21283	ATP6V1C1	V-type proton ATPase subunit C 1	528	VATC1_HUMAN V-type proton ATPase subunit C 1 OS=Homo sapiens OX=9606 GN=ATP6V1C1 PE=1 SV=4	1.221	0.2881	0.009811	up	yes	2335.9255	1913.275	1977.45056152	1750.86364746	1940.81628418	1686.15783691	1883.95080566	2240.41113281	2245.96533203	2218.85180664	2659.12841797	2698.44873047	2148.62792969	2044.53051758	BP:hydrogen ion transmembrane transport;BP:establishment of localization in cell;BP:inorganic ion transmembrane transport;BP:homeostatic process;BP:transmembrane transport;BP:inorganic cation transmembrane transport;BP:cation transport;BP:ion transport;BP:cellular homeostasis;BP:transport;BP:biological_process;BP:establishment of localization;BP:localization;BP:ion transmembrane transport;BP:neur…	GO:1902600;GO:0051649;GO:0098660;GO:0042592;GO:0055085;GO:0098662;GO:0006812;GO:0006811;GO:0019725;GO:0006810;GO:0008150;GO:0051234;GO:0051179;GO:0034220;GO:0070050;GO:0097401;GO:0009987;GO:0098655GO:0012506;GO:0000221;GO:0099501;GO:0030665;GO:0005575;GO:0031090;GO:0030662;GO:0016020;GO:0033180;GO:0110165;GO:1902495;GO:0098588;GO:1990351;GO:0030658;GO:0030659;GO:0005886;GO:0030672;GO:0032991;GO:0…	K02148	ATPeV1C, ATP6C	hsa05120;hsa04966;hsa00190;hsa05323;hsa01100;hsa04721;hsa04145;hsa05110;hsa05165;hsa04150	Epithelial cell signaling in Helicobacter pylori infection;Collecting duct acid secretion;Oxidative phosphorylation;Rheumatoid arthritis;Metabolic pathways;Synaptic vesicle cycle;Phagosome;Vibrio cholerae infection;Human papillomavirus infection;mTOR signaling pathway	COG5127	C:Energy production and conversion	PF03223.19	V-ATPase_C	V-ATPase subunit C	CYT
Q6PIU2	NCEH1	Neutral cholesterol ester hydrolase 1	57552	NCEH1_HUMAN Neutral cholesterol ester hydrolase 1 OS=Homo sapiens OX=9606 GN=NCEH1 PE=1 SV=3	1.28	0.3561	0.03555	up	yes	2343.3075	1830.7259	1667.08312988	2221.82519531	1657.13110352	1750.11315918	1424.97424316	2263.22851562	2113.28930664	2305.63525391	2998.31079102	2649.94091797	2134.91479492	1857.75402832	BP:ether metabolic process;BP:xenobiotic metabolic process;BP:signal transduction;BP:intracellular signal transduction;BP:regulation of biological process;BP:organic substance catabolic process;BP:lipid catabolic process;BP:organic substance metabolic process;BP:biological regulation;BP:glycerol ether metabolic process;BP:multicellular organismal process;BP:lipid metabolic process;BP:cellular pro…	GO:0018904;GO:0006805;GO:0007165;GO:0035556;GO:0050789;GO:1901575;GO:0016042;GO:0071704;GO:0065007;GO:0006662;GO:0032501;GO:0006629;GO:0009987;GO:0050794;GO:0008150;GO:0008152;GO:0046485;GO:0044255;GO:0009056;GO:0044238;GO:0034383;GO:0034381;GO:0044237;GO:0060395;GO:0044281GO:0005789;GO:0031090;GO:0016020;GO:0110165;GO:0005886;GO:0005575GO:0005488;GO:0003674;GO:0043167;GO:0043168;GO:0047378;GO:00…	K14349	NCEH1, AADACL1	hsa04927;hsa04934;hsa04976;hsa04979	Cortisol synthesis and secretion;Cushing syndrome;Bile secretion;Cholesterol metabolism	COG0657	S:Function unknown	PF07859.17;PF20434.2	Abhydrolase_3;BD-FAE	alpha/beta hydrolase fold;BD-FAE	CYT
Q6NUJ1	PSAPL1	Proactivator polypeptide-like 1	768239	SAPL1_HUMAN Proactivator polypeptide-like 1 OS=Homo sapiens OX=9606 GN=PSAPL1 PE=2 SV=2	1.664	0.7347	0.03107	up	yes	2592.5313	1557.6348	871.825378418	3476.88671875	1241.32666016	1524.26318359	1013.8963623	1217.61022949	3294.79443359	2806.31665039	1695.09411621	1784.78601074	2505.94311523	3468.25341797	BP:regulation of primary metabolic process;BP:regulation of metabolic process;BP:cell differentiation;BP:prostate gland growth;BP:nitrogen compound metabolic process;BP:signal transduction;BP:organ growth;BP:regulation of biological process;BP:lipid metabolic process;BP:developmental growth;BP:cellular developmental process;BP:epithelial cell differentiation involved in prostate gland development…	GO:0080090;GO:0019222;GO:0030154;GO:0060736;GO:0006807;GO:0007165;GO:0035265;GO:0050789;GO:0006629;GO:0048589;GO:0048869;GO:0060742;GO:0071704;GO:0007188;GO:0065007;GO:0030855;GO:0007186;GO:0006665;GO:0032502;GO:0032501;GO:0006643;GO:0019216;GO:0009987;GO:0050794;GO:0003006;GO:0008150;GO:0008152;GO:0044255;GO:0040007;GO:0044238;GO:1901564;GO:0022414;GO:0044237;GO:0007193GO:0000323;GO:0043229;GO:0…	K12382	PSAP, SGP1	hsa04142;hsa00600	Lysosome;Sphingolipid metabolism	ENOG410XSI5	S:Function unknown	PF02199.19;PF05184.19;PF03489.21;PF20825.1	SapA;SapB_1;SapB_2;Saposin	Saposin A-type domain;Saposin-like type B, region 1;Saposin-like type B, region 2;Saposin-like domain	CYT
Q96DB5	RMDN1	Regulator of microtubule dynamics protein 1	51115	RMD1_HUMAN Regulator of microtubule dynamics protein 1 OS=Homo sapiens OX=9606 GN=RMDN1 PE=1 SV=1	1.548	0.6304	0.001403	up	yes	2508.7787	1621.0321	1478.62194824	1441.3302002	2173.36230469	1843.10766602	1510.41845703	1279.35229492	2333.53662109	2349.89697266	2545.01733398	3340.68432617	2360.55078125	2122.98632812	BP:mitotic cell cycle process;BP:attachment of spindle microtubules to kinetochore;BP:microtubule cytoskeleton organization;BP:cellular component organization or biogenesis;BP:cellular component organization;BP:microtubule cytoskeleton organization involved in mitosis;BP:cellular process;BP:spindle organization;BP:mitotic spindle organization;BP:biological_process;BP:attachment of mitotic spindle…	GO:1903047;GO:0008608;GO:0000226;GO:0071840;GO:0016043;GO:1902850;GO:0009987;GO:0007051;GO:0007052;GO:0008150;GO:0051315;GO:0006996;GO:0007017;GO:0007010;GO:0022402GO:0099512;GO:0099513;GO:0043229;GO:0005739;GO:0043227;GO:0043226;GO:0005737;GO:0099080;GO:0005874;GO:0097431;GO:0000922;GO:0005876;GO:0110165;GO:0043231;GO:0005575;GO:0099081GO:0003674;GO:0005488;GO:0015631;GO:0008017;GO:0008092;GO:00…	------	------	------	------	ENOG410ZMYH	S:Function unknown	PF21033.1	RMD1-3	Regulator of microtubule dynamics protein 1-3	CYT
Q6FI81	CIAPIN1	Anamorsin	57019	CPIN1_HUMAN Anamorsin OS=Homo sapiens OX=9606 GN=CIAPIN1 PE=1 SV=2	1.203	0.2666	0.04527	up	yes	2235.0677	1857.4569	1979.47973633	2472.02783203	1518.00390625	1562.55895996	1861.19714355	1751.47363281	2334.69165039	2494.92895508	1937.56567383	2488.16674805	2115.60253906	2039.45092773	BP:cellular component assembly;BP:anatomical structure development;BP:cell development;BP:cell death;BP:cellular component organization or biogenesis;BP:cellular component organization;BP:regulation of apoptotic process;BP:regulation of programmed cell death;BP:regulation of biological process;BP:biological regulation;BP:negative regulation of biological process;BP:negative regulation of programm…	GO:0022607;GO:0048856;GO:0048468;GO:0008219;GO:0071840;GO:0016043;GO:0042981;GO:0043067;GO:0050789;GO:0065007;GO:0048519;GO:0043069;GO:0032502;GO:0006915;GO:0009987;GO:0043066;GO:0016226;GO:0012501;GO:0031163;GO:0008150;GO:0008152;GO:0050794;GO:0044237;GO:0006790;GO:0048869;GO:0030097;GO:0048523GO:0031970;GO:0031974;GO:0043229;GO:0043228;GO:0043227;GO:0043226;GO:0005737;GO:0005730;GO:0005634;GO:0…	K22746	CIAPIN1, DRE2	------	------	COG5636	S:Function unknown	PF20922.1;PF05093.17	Anamorsin_N;CIAPIN1	Anamorsin, N-terminal;Cytokine-induced anti-apoptosis inhibitor 1, Fe-S biogenesis	CYT
P56279	TCL1A	T-cell leukemia/lymphoma protein 1A	8115	TCL1A_HUMAN T-cell leukemia/lymphoma protein 1A OS=Homo sapiens OX=9606 GN=TCL1A PE=1 SV=1	3.595	1.846	0.04933	up	yes	3147.4618	875.5334	552.94926427707	819.40391587033	919.30634697967	658.13981334378	538.16784668	1765.2331543	5543.59326172	5017.3093083837	943.311035156	412.382110596	3649.6592613268	3318.5156316002	BP:regulation of phosphate metabolic process;BP:regulation of primary metabolic process;BP:regulation of metabolic process;BP:cellular response to stimulus;BP:positive regulation of macromolecule metabolic process;BP:regulation of programmed cell death;BP:positive regulation of molecular function;BP:positive regulation of cellular process;BP:positive regulation of biological process;BP:negative r…	GO:0019220;GO:0080090;GO:0019222;GO:0051716;GO:0010604;GO:0043067;GO:0044093;GO:0048522;GO:0048518;GO:0048519;GO:0042127;GO:0060255;GO:0045859;GO:0010033;GO:0042325;GO:0042327;GO:0042391;GO:0009893;GO:0033674;GO:0071902;GO:0071900;GO:0050789;GO:0051347;GO:0071356;GO:0043549;GO:0065007;GO:0065009;GO:0065008;GO:0051130;GO:0034097;GO:0050790;GO:0050794;GO:0008150;GO:0043254;GO:0010918;GO:0071345;GO:…	K10167	TCL1A	hsa04151	PI3K-Akt signaling pathway	ENOG4111B9D	S:Function unknown	PF01840.21	TCL1_MTCP1	TCL1/MTCP1 family	CYT
A0A3B3IRS7	LMBRD1	LMBRD1	-	A0A3B3IRS7_HUMAN Lysosomal cobalamin transport escort protein LMBD1 OS=Homo sapiens OX=9606 GN=LMBRD1 PE=1 SV=1	1.329	0.4103	0.04148	up	yes	2226.65	1675.7577	1800.94714355	1885.55102539	1595.88891602	1611.29760742	1494.83862305	1666.02294922	2294.98706055	2807.80834961	1513.49963379	2793.4235268015	2284.59887695	1665.58251953	BP:developmental process;BP:clathrin-dependent endocytosis;BP:protein localization to vacuole;BP:protein localization;BP:cellular localization;BP:anatomical structure morphogenesis;BP:cellular macromolecule localization;BP:gastrulation;BP:macromolecule localization;BP:embryonic morphogenesis;BP:transport;BP:insulin receptor internalization;BP:protein localization to lysosome;BP:biological_process…	GO:0032502;GO:0072583;GO:0072665;GO:0008104;GO:0051641;GO:0009653;GO:0070727;GO:0007369;GO:0033036;GO:0048598;GO:0006810;GO:0038016;GO:0061462;GO:0008150;GO:0051234;GO:0051179;GO:0016192;GO:0006897;GO:0031623;GO:0006898;GO:0033365;GO:0098657;GO:0009987GO:0016020;GO:0005789;GO:0030139;GO:0043229;GO:0030135;GO:0043226;GO:0030136;GO:0031090;GO:0031410;GO:0005774;GO:0110165;GO:0098588;GO:0031982;GO:0…	K14617	LMBRD1	hsa04977	Vitamin digestion and absorption	ENOG410XPKG	U:Intracellular trafficking, secretion, and vesicular transport	PF04791.20	LMBR1	LMBR1-like membrane protein	CYT
A0A5C2GBD3	-	-	-	A0A5C2GBD3_HUMAN IGL c3703_light_IGKV3-20_IGKJ4 (Fragment) OS=Homo sapiens OX=9606 PE=2 SV=1	0.1593	-2.65	0.0005436	down	yes	535.3726	3359.7757	2615.62158203	2886.261902253	3259.21899414	4221.2189861316	4794.97509766	2381.3574156577	3212.23583984	0	0	0	0	0	------	------	------	------	------	------	ENOG410YSH4;ENOG41115I2;ENOG410YQB2	S:Function unknown;	PF07686.21;PF13927.10	V-set;Ig_3	Immunoglobulin V-set domain;Immunoglobulin domain	CYT
Q8IXM3	MRPL41	39S ribosomal protein L41, mitochondrial	64975	RM41_HUMAN Large ribosomal subunit protein mL41 OS=Homo sapiens OX=9606 GN=MRPL41 PE=1 SV=1	1.252	0.3242	0.04333	up	yes	2160.7102	1725.5851	2229.17236328	1735.71130371	1584.24108887	1425.60131836	1415.10986328	1963.67480469	2285.9440918	2109.61547852	2274.34912109	2711.75927734	1783.09997559	1799.49353027	BP:cellular biosynthetic process;BP:nitrogen compound metabolic process;BP:cell death;BP:cell cycle;BP:organic substance biosynthetic process;BP:cellular nitrogen compound biosynthetic process;BP:peptide biosynthetic process;BP:organic substance metabolic process;BP:mitochondrial translation;BP:cellular process;BP:amide biosynthetic process;BP:apoptotic process;BP:programmed cell death;BP:biosynt…	GO:0044249;GO:0006807;GO:0008219;GO:0007049;GO:1901576;GO:0044271;GO:0043043;GO:0071704;GO:0032543;GO:0009987;GO:0043604;GO:0006915;GO:0012501;GO:0009058;GO:0009059;GO:0008150;GO:0008152;GO:1901564;GO:0044238;GO:1901566;GO:0019538;GO:0034641;GO:0044237;GO:0043170;GO:0043603;GO:0006518;GO:0006412GO:0015934;GO:0019866;GO:0043229;GO:0043227;GO:0043226;GO:0016020;GO:0005739;GO:0110165;GO:0000315;GO:0…	K17422	MRPL41	------	------	ENOG4111ND6	S:Function unknown	PF09809.13	MRP-L27	Mitochondrial ribosomal protein L27	CYT
B4DNJ7	IMPDH	Inosine-5'-monophosphate dehydrogenase	3614	B4DNJ7_HUMAN Inosine-5'-monophosphate dehydrogenase OS=Homo sapiens OX=9606 GN=IMPDH PE=2 SV=1	1.421	0.5069	0.02547	up	yes	2267.3734	1596.1478	2343.9699707	867.354492188	1459.40625	1595.98095703	1619.23986816	1690.93505859	2101.04248047	2505.44018555	2222.89355469	2852.7331543	2043.04272461	1879.08837891	BP:purine ribonucleoside monophosphate metabolic process;BP:nucleotide biosynthetic process;BP:small molecule metabolic process;BP:ribonucleoside monophosphate metabolic process;BP:organic cyclic compound biosynthetic process;BP:purine ribonucleoside monophosphate biosynthetic process;BP:ribonucleoside triphosphate metabolic process;BP:GMP biosynthetic process;BP:purine ribonucleoside triphosphat…	GO:0009167;GO:0009165;GO:0044281;GO:0009161;GO:1901362;GO:0009168;GO:0009199;GO:0006177;GO:0009206;GO:0009205;GO:0046039;GO:0009201;GO:0046037;GO:1901564;GO:0046483;GO:1901566;GO:0006163;GO:0006164;GO:0019637;GO:0019438;GO:0009141;GO:0009142;GO:0009144;GO:0009145;GO:0006807;GO:1901576;GO:0009127;GO:1901360;GO:0018130;GO:0009156;GO:0009152;GO:0009150;GO:0008150;GO:0008152;GO:0034654;GO:0090407;GO:…	K00088	IMPDH, guaB	hsa00983;hsa00230;hsa01232;hsa01100	Drug metabolism - other enzymes;Purine metabolism;Nucleotide metabolism;Metabolic pathways	COG0517	F:Nucleotide transport and metabolism	PF00478.29;PF00571.32;PF03060.19;PF01070.22	IMPDH;CBS;NMO;FMN_dh	IMP dehydrogenase / GMP reductase domain;CBS domain;Nitronate monooxygenase;FMN-dependent dehydrogenase	CYT
A0A7S5BZL3	-	-	-	A0A7S5BZL3_HUMAN IGH c1448_heavy_IGHV1-24_IGHD6-19_IGHJ3 (Fragment) OS=Homo sapiens OX=9606 PE=2 SV=1	0.04109	-4.605	0.02121	down	yes	151.0874	3676.6845	1732.54846191	120.054794312	139.470214844	2306.2843251895	3501.4112509137	14260.3378906	205.325897217	156.75156656684	190.38926511827	125.493156433	139.38515607258	89.1795043945	------	------	------	------	------	------	ENOG4111YE0	S:Function unknown	PF07686.21	V-set	Immunoglobulin V-set domain	CYT
A0A024R798	SLC44A2	Choline transporter-like protein	57153	A0A024R798_HUMAN Choline transporter-like protein OS=Homo sapiens OX=9606 GN=SLC44A2 PE=3 SV=1	0.3842	-1.38	0.0003409	down	yes	1054.643	2744.8614	1667.60839844	2494.25390625	3477.27294922	4542.56591797	2615.91772461	1671.54943848	1194.18615723	959.828857422	1218.9164038655	939.55093123036	1001.3837184571	1013.9916628273	BP:positive regulation of response to stimulus;BP:choline transport;BP:regulation of signal transduction;BP:positive regulation of signal transduction;BP:positive regulation of biological process;BP:organic cation transport;BP:regulation of I-kappaB kinase/NF-kappaB signaling;BP:positive regulation of I-kappaB kinase/NF-kappaB signaling;BP:regulation of response to stimulus;BP:organonitrogen comp…	GO:0048584;GO:0015871;GO:0009966;GO:0009967;GO:0048518;GO:0015695;GO:0043122;GO:0043123;GO:0048583;GO:1901564;GO:0046486;GO:1901566;GO:0019637;GO:0015850;GO:0006807;GO:1901576;GO:0065007;GO:0006629;GO:0006810;GO:0050794;GO:0008150;GO:1902533;GO:0051234;GO:0090407;GO:0008654;GO:0008152;GO:0023056;GO:0044249;GO:0015837;GO:0023051;GO:0010647;GO:0010646;GO:1902531;GO:0009987;GO:0044255;GO:0055085;GO:…	K15377	SLC44A2_4_5	hsa05231	Choline metabolism in cancer	ENOG410XS0P	S:Function unknown	PF04515.16	Choline_transpo	Plasma-membrane choline transporter	CYT
A0A5C2GXE9	-	-	-	A0A5C2GXE9_HUMAN IG c1119_light_IGLV6-57_IGLJ3 (Fragment) OS=Homo sapiens OX=9606 PE=2 SV=1	0.4521	-1.145	2.876E-5	down	yes	1178.5696	2606.9804	2276.8355128737	2615.5329276594	3313.20507812	2984.3359916775	2357.8737793	2094.0990421073	1339.0886256716	1181.5075893825	1104.87915039	1575.77648926	985.65438368551	884.51159676298	------	------	------	------	------	------	ENOG410YGIT;ENOG41117U9	S:Function unknown;	PF07686.21;PF13927.10	V-set;Ig_3	Immunoglobulin V-set domain;Immunoglobulin domain	CYT
A0A1W2PR09	NECAP1	NECAP1	-	A0A1W2PR09_HUMAN Adaptin ear-binding coat-associated protein 1 OS=Homo sapiens OX=9606 GN=NECAP1 PE=1 SV=1	1.433	0.519	0.00866	up	yes	2181.5977	1522.4869	1627.8861084	1913.84680176	1417.55151367	1218.61132812	1253.80456543	1703.22131348	1620.76293945	2564.43237305	2397.53686523	2684.10473633	1897.77453613	1924.97460938	BP:protein localization;BP:nitrogen compound transport;BP:organic substance transport;BP:macromolecule localization;BP:cellular process;BP:transport;BP:establishment of protein localization;BP:biological_process;BP:establishment of localization;BP:localization;BP:cellular localization;BP:endocytosis;BP:vesicle-mediated transport;BP:cellular macromolecule localization;BP:protein transport;BP:impor…	GO:0008104;GO:0071705;GO:0071702;GO:0033036;GO:0009987;GO:0006810;GO:0045184;GO:0008150;GO:0051234;GO:0051179;GO:0051641;GO:0006897;GO:0016192;GO:0070727;GO:0015031;GO:0098657GO:0098590;GO:0030117;GO:0005905;GO:0030118;GO:0030665;GO:0031090;GO:0030662;GO:0016020;GO:0110165;GO:0098588;GO:0030659;GO:0030125;GO:0012506;GO:0032991;GO:0030120;GO:0005829;GO:0005575;GO:0098796	K20069	NECAP1_2	------	------	ENOG41113PS	S:Function unknown	PF07933.18	DUF1681	Protein of unknown function	CYT
A2V815	HLA-A	HLA	3105	A2V815_HUMAN MHC class I antigen (Fragment) OS=Homo sapiens OX=9606 GN=HLA-A PE=3 SV=1	1.348	0.4308	0.0006945	up	yes	2118.0878	1571.4269	1603.15148926	1709.5068515406	1423.51745605	1854.56433105	1525.6451298208	1312.17614746	2035.005539961	2044.37988281	2097.424302084	2426.410655973	2232.90527344	1872.4011311537	BP:immune response;BP:immune system process;BP:antigen processing and presentation;BP:biological_process;BP:response to stimulusCC:recycling endosome membrane;CC:lumenal side of membrane;CC:lumenal side of endoplasmic reticulum membrane;CC:side of membrane;CC:endosome membrane;CC:endocytic vesicle membrane;CC:organelle membrane;CC:coated vesicle membrane;CC:membrane;CC:plasma membrane;CC:cell sur…	GO:0006955;GO:0002376;GO:0019882;GO:0008150;GO:0050896GO:0055038;GO:0098576;GO:0098553;GO:0098552;GO:0010008;GO:0030666;GO:0031090;GO:0030662;GO:0016020;GO:0005886;GO:0009986;GO:0110165;GO:0098588;GO:0030658;GO:0030659;GO:0012506;GO:0012507;GO:0030670;GO:0005575;GO:0031901	------	------	------	------	ENOG4111K8F	U:Intracellular trafficking, secretion, and vesicular transport	PF00129.22;PF07654.19	MHC_I;C1-set	Class I Histocompatibility antigen, domains alpha 1 and 2;Immunoglobulin C1-set domain	CYT
Q9NVP2	ASF1B	Histone chaperone ASF1B	55723	ASF1B_HUMAN Histone chaperone ASF1B OS=Homo sapiens OX=9606 GN=ASF1B PE=1 SV=1	2.037	1.026	0.03167	up	yes	2474.396	1214.6847	2548.64892578	477.277954102	956.676086426	511.510620117	1473.24829102	1320.74621582	2072.185089004	1243.36816406	3091.65869141	4226.00976562	1611.5526123	2601.6015625	BP:nucleosome organization;BP:cellular component assembly;BP:macromolecular complex subunit organization;BP:cell differentiation;BP:cellular component organization or biogenesis;BP:protein-DNA complex subunit organization;BP:chromatin organization;BP:cellular developmental process;BP:hatching;BP:cellular component organization;BP:macromolecular complex assembly;BP:gamete generation;BP:protein-DNA…	GO:0034728;GO:0022607;GO:0043933;GO:0030154;GO:0071840;GO:0071824;GO:0006325;GO:0048869;GO:0035188;GO:0016043;GO:0065003;GO:0007276;GO:0065004;GO:0032502;GO:0071684;GO:0032501;GO:0048609;GO:0009987;GO:0003006;GO:0007283;GO:0008150;GO:0048232;GO:0006338;GO:0022414;GO:0006334;GO:0006335;GO:0001835GO:0043229;GO:0043227;GO:0043226;GO:0005654;GO:0005634;GO:0110165;GO:0043231;GO:0032991;GO:0032993;GO:0…	K10753	ASF1	------	------	COG5137;COG5137	B:Chromatin structure and dynamics;K:Transcription	PF04729.17	ASF1_hist_chap	ASF1 like histone chaperone	CYT
A0A5C2G597	-	-	-	A0A5C2G597_HUMAN IGL c4124_light_IGLV1-51_IGLJ2 (Fragment) OS=Homo sapiens OX=9606 PE=2 SV=1	0.4596	-1.122	0.02364	down	yes	1159.6676	2523.2597	4788.75830078	2678.85693359	1336.07763672	3175.1159668	1460.94458008	1699.8046875	622.196411133	2445.33496094	815.1484375	664.551391602	832.928466797	1577.84619141	------	------	------	------	------	------	ENOG4111BUY;ENOG41117U9;ENOG41115EY	S:Function unknown;	PF07686.21;PF13927.10	V-set;Ig_3	Immunoglobulin V-set domain;Immunoglobulin domain	CYT
A0A3B3ISG5	IDE	IDE	3416	A0A3B3ISG5_HUMAN Insulin degrading enzyme OS=Homo sapiens OX=9606 GN=IDE PE=1 SV=1	1.31	0.3896	0.01808	up	yes	2057.522	1571.0267	1590.84240723	1943.12231445	1359.03649902	1284.40588379	1391.11523438	1857.63781738	1853.78051758	1778.63098145	2488.08154297	2404.90161133	1701.50305176	2118.23413086	BP:cellular metabolic process;BP:cellular catabolic process;BP:nitrogen compound metabolic process;BP:beta-amyloid metabolic process;BP:organic substance catabolic process;BP:hormone catabolic process;BP:organic substance metabolic process;BP:biological regulation;BP:hormone metabolic process;BP:proteolysis;BP:primary metabolic process;BP:cellular process;BP:regulation of hormone levels;BP:biolog…	GO:0044237;GO:0044248;GO:0006807;GO:0050435;GO:1901575;GO:0042447;GO:0071704;GO:0065007;GO:0042445;GO:0006508;GO:0044238;GO:0009987;GO:0010817;GO:0008150;GO:0008152;GO:0009056;GO:1901565;GO:0051603;GO:0065008;GO:1901564;GO:0043603;GO:0019538;GO:0043171;GO:0043170;GO:0006518GO:0005782;GO:0031974;GO:0043229;GO:0043227;GO:0043226;GO:0005739;GO:0031907;GO:0110165;GO:0043231;GO:0043233;GO:0005829;GO:0…	------	------	------	------	COG1025	O:Posttranslational modification, protein turnover, chaperones	PF16187.9;PF05193.25;PF00675.24	Peptidase_M16_M;Peptidase_M16_C;Peptidase_M16	Middle or third domain of peptidase_M16;Peptidase M16 inactive domain;Insulinase	CYT
A0A5C2FUD7	-	-	-	A0A5C2FUD7_HUMAN IGL c469_light_IGKV1-12_IGKJ4 (Fragment) OS=Homo sapiens OX=9606 PE=2 SV=1	50.73	5.665	3.258E-5	up	yes	3545.2133	69.8849	0	419.309143066	0	0	0	0	3621.7832189363	3555.5042473837	2955.16357422	3894.61401367	3572.9746497871	3671.2399463587	------	------	------	------	------	------	ENOG410YQB2;ENOG41115Q6	S:Function unknown;	PF07686.21;PF13927.10;PF07679.20;PF00047.29	V-set;Ig_3;I-set;ig	Immunoglobulin V-set domain;Immunoglobulin domain;Immunoglobulin I-set domain;Immunoglobulin domain	CYT
Q5JR01	EEF1A1	EEF1A1	-	Q5JR01_HUMAN Elongation factor 1-alpha 1 (Fragment) OS=Homo sapiens OX=9606 GN=EEF1A1 PE=1 SV=1	51.79	5.695	3.127E-5	up	yes	3492.009	67.4201	0	0	0	0	0	404.52041626	3427.7739246332	3489.4543153591	3010.91259766	3941.05493164	3540.5892906261	3542.2687865766	MF:purine ribonucleoside triphosphate binding;MF:molecular_function;MF:binding;MF:nucleic acid binding;MF:ion binding;MF:heterocyclic compound binding;MF:nucleoside phosphate binding;MF:anion binding;MF:guanyl nucleotide binding;MF:nucleotide binding;MF:guanyl ribonucleotide binding;MF:purine nucleotide binding;MF:GTP binding;MF:hydrolase activity;MF:translation factor activity, RNA binding;MF:GT…	GO:0035639;GO:0003674;GO:0005488;GO:0003676;GO:0043167;GO:1901363;GO:1901265;GO:0043168;GO:0019001;GO:0000166;GO:0032561;GO:0017076;GO:0005525;GO:0016787;GO:0008135;GO:0003924;GO:0017111;GO:0036094;GO:0003824;GO:0045182;GO:0016818;GO:0090079;GO:0097367;GO:0097159;GO:0016817;GO:0016462;GO:0032555;GO:0003746;GO:0032553	K03231	EEF1A	hsa05140;hsa03013;hsa05134	Leishmaniasis;Nucleocytoplasmic transport;Legionellosis	COG5256	J:Translation, ribosomal structure and biogenesis	PF00009.31	GTP_EFTU	Elongation factor Tu GTP binding domain	CYT
Q9Y4E8	USP15	Ubiquitin carboxyl-terminal hydrolase 15	9958	UBP15_HUMAN Ubiquitin carboxyl-terminal hydrolase 15 OS=Homo sapiens OX=9606 GN=USP15 PE=1 SV=3	1.169	0.2253	0.0005317	up	yes	1913.9734	1636.706	1744.16564941	1671.33581543	1450.16223145	1643.37304688	1636.43725586	1674.76220703	1939.07666016	1890.70556641	2041.31982422	1950.97119141	1787.54455566	1874.22253418	BP:regulation of apoptotic signaling pathway;BP:negative regulation of response to stimulus;BP:positive regulation of response to stimulus;BP:regulation of response to stimulus;BP:positive regulation of defense response;BP:BMP signaling pathway;BP:signal transduction;BP:cell surface receptor signaling pathway;BP:enzyme linked receptor protein signaling pathway;BP:regulation of defense response;BP…	GO:2001233;GO:0048585;GO:0048584;GO:0048583;GO:0031349;GO:0030509;GO:0007165;GO:0007166;GO:0007167;GO:0031347;GO:0009968;GO:0009966;GO:0009967;GO:0071840;GO:0070647;GO:0070646;GO:0048518;GO:0065007;GO:0030512;GO:0007179;GO:0007178;GO:1901564;GO:0031348;GO:0019538;GO:0045824;GO:1902253;GO:1990167;GO:1902238;GO:0010647;GO:0002831;GO:0002833;GO:0002832;GO:0006807;GO:0042981;GO:0050789;GO:1905034;GO:…	K21343	USP15	hsa04137	Mitophagy - animal	COG5560	U:Intracellular trafficking, secretion, and vesicular transport	PF00443.33;PF14836.10;PF06337.16;PF13423.10;PF14533.10	UCH;Ubiquitin_3;DUSP;UCH_1;USP7_C2	Ubiquitin carboxyl-terminal hydrolase;Ubiquitin-like domain;DUSP domain;Ubiquitin carboxyl-terminal hydrolase;Ubiquitin-specific protease C-terminal	CYT
A0A0S2Z523	SURF1	SURF1-like protein	6834	A0A0S2Z523_HUMAN SURF1-like protein (Fragment) OS=Homo sapiens OX=9606 GN=SURF1 PE=2 SV=1	1.703	0.7681	0.047	up	yes	2236.256	1313.5104	1449.11621094	620.45690918	1383.29528809	1209.6986084	1874.28051758	1344.21484375	1819.82470703	2840.98706055	2092.77807617	3849.75805664	1566.13012695	1248.05786133	CC:organelle membrane;CC:membrane;CC:organelle inner membrane;CC:mitochondrial membrane;CC:cellular_component;CC:mitochondrial inner membrane;CC:cellular anatomical entity	GO:0031090;GO:0016020;GO:0019866;GO:0031966;GO:0005575;GO:0005743;GO:0110165	------	------	------	------	COG3346	S:Function unknown	PF02104.19	SURF1	SURF1 family	CYT
A1KZ92	PXDNL	Probable oxidoreductase PXDNL	137902	PXDNL_HUMAN Probable oxidoreductase PXDNL OS=Homo sapiens OX=9606 GN=PXDNL PE=1 SV=3	1.937	0.9538	0.002274	up	yes	2328.8719	1202.0806	737.388671875	1117.5085425171	1406.6832849805	1671.4740700358	923.44754488567	1355.98156738	2748.0425139317	1486.6775624962	3227.32275391	1990.05603027	2193.590099143	2327.542162852	BP:cellular catabolic process;BP:hydrogen peroxide catabolic process;BP:hydrogen peroxide metabolic process;BP:organic substance catabolic process;BP:organic substance metabolic process;BP:cellular process;BP:response to stress;BP:biological_process;BP:reactive oxygen species metabolic process;BP:metabolic process;BP:catabolic process;BP:response to oxidative stress;BP:response to stimulus;BP:cel…	GO:0044248;GO:0042744;GO:0042743;GO:1901575;GO:0071704;GO:0009987;GO:0006950;GO:0008150;GO:0072593;GO:0008152;GO:0009056;GO:0006979;GO:0050896;GO:0044237GO:0005783;GO:0043229;GO:0043227;GO:0005615;GO:0016020;GO:0110165;GO:0005886;GO:0043231;GO:0005575;GO:0043226GO:0005488;GO:1901363;GO:0016491;GO:0043169;GO:0043167;GO:0016684;GO:0016787;GO:0020037;GO:0016209;GO:0016788;GO:0003824;GO:0046872;GO:00…	K19511	PXDN, VPO1	------	------	ENOG410XPZ3	Z:Cytoskeleton	PF03098.19;PF07679.20;PF13927.10;PF00047.29;PF13895.10;PF13855.10;PF07686.21;PF12799.11;PF13306.10;PF00093.22;PF14580.10	An_peroxidase;I-set;Ig_3;ig;Ig_2;LRR_8;V-set;LRR_4;LRR_5;VWC;LRR_9	Animal haem peroxidase;Immunoglobulin I-set domain;Immunoglobulin domain;Immunoglobulin domain;Immunoglobulin domain;Leucine rich repeat;Immunoglobulin V-set domain;Leucine Rich repeats;BspA type Leucine rich repeat region;von Willebrand factor type C domain;Leucine-rich repeat	CYT
A0A5C2GR15	-	-	-	A0A5C2GR15_HUMAN IG c81_heavy_IGHV3-15_IGHD3-22_IGHJ4 (Fragment) OS=Homo sapiens OX=9606 PE=2 SV=1	0.2996	-1.739	0.02204	down	yes	804.5561	2685.7536	4058.70410156	1563.03662109	1217.4979248	1742.18115234	758.180175781	6774.921875	1121.58508301	1072.29956055	625.464294434	866.777832031	448.525268555	692.684448242	------	------	------	------	------	------	ENOG410YRGB	S:Function unknown	PF07686.21	V-set	Immunoglobulin V-set domain	CYT
P22760	AADAC	Arylacetamide deacetylase	13	AAAD_HUMAN Arylacetamide deacetylase OS=Homo sapiens OX=9606 GN=AADAC PE=1 SV=5	1.778	0.8303	0.005117	up	yes	2096.9563	1179.1046	1010.60614014	1623.83508301	922.892211914	1162.24157715	1199.24267578	1155.80981445	1150.91137695	2535.00463867	2250.38891602	2699.68920898	2324.2109375	1621.53271484	BP:positive regulation of catabolic process;BP:regulation of catabolic process;BP:positive regulation of triglyceride metabolic process;BP:regulation of cellular catabolic process;BP:regulation of triglyceride metabolic process;BP:regulation of cellular metabolic process;BP:xenobiotic metabolic process;BP:regulation of biological process;BP:regulation of primary metabolic process;BP:positive regu…	GO:0009896;GO:0009894;GO:0090208;GO:0031329;GO:0090207;GO:0031323;GO:0006805;GO:0050789;GO:0080090;GO:0009893;GO:0071704;GO:0065007;GO:0010896;GO:0010898;GO:0045834;GO:0031325;GO:0006629;GO:0031331;GO:0009987;GO:0050794;GO:0008150;GO:0008152;GO:0019222;GO:0044238;GO:0019216;GO:0050994;GO:0044237;GO:0050996;GO:0048518;GO:0048522GO:0005789;GO:0031090;GO:0016020;GO:0110165;GO:0005575GO:0003674;GO:00…	K13616	AADAC	------	------	COG0657	C:Energy production and conversion	PF07859.17;PF20434.2;PF00135.32	Abhydrolase_3;BD-FAE;COesterase	alpha/beta hydrolase fold;BD-FAE;Carboxylesterase family	CYT
Q96EK6	GNPNAT1	Glucosamine 6-phosphate N-acetyltransferase	64841	GNA1_HUMAN Glucosamine 6-phosphate N-acetyltransferase OS=Homo sapiens OX=9606 GN=GNPNAT1 PE=1 SV=1	1.344	0.4265	0.04121	up	yes	1863.0244	1386.6281	1483.43103027	1891.88977051	1124.00634766	1528.54492188	1137.8392334	1154.05749512	1295.67285156	1837.55981445	1541.9864502	2404.09863281	2085.09838867	2013.73034668	BP:amino sugar biosynthetic process;BP:cellular biosynthetic process;BP:cellular nitrogen compound metabolic process;BP:nitrogen compound metabolic process;BP:small molecule metabolic process;BP:organic cyclic compound biosynthetic process;BP:organic cyclic compound metabolic process;BP:nucleobase-containing compound metabolic process;BP:organic substance metabolic process;BP:heterocycle biosynth…	GO:0046349;GO:0044249;GO:0034641;GO:0006807;GO:0044281;GO:1901362;GO:1901360;GO:0006139;GO:0071704;GO:0018130;GO:0009226;GO:1901576;GO:0009225;GO:0009987;GO:0006725;GO:0009058;GO:0008150;GO:0008152;GO:0034654;GO:0055086;GO:0046483;GO:0006048;GO:0044238;GO:0044271;GO:0006040;GO:1901135;GO:0044237;GO:0006047;GO:1901137;GO:0006793;GO:0019438GO:0005783;GO:0043226;GO:0043227;GO:0110165;GO:0005794;GO:0…	K00621	GNPNAT1, GNA1	hsa01100;hsa01250;hsa00520	Metabolic pathways;Biosynthesis of nucleotide sugars;Amino sugar and nucleotide sugar metabolism	COG0454	K:Transcription	PF00583.29;PF13508.11;PF13673.11	Acetyltransf_1;Acetyltransf_7;Acetyltransf_10	Acetyltransferase;Acetyltransferase;Acetyltransferase	CYT
A0A5C2GR08	-	-	-	A0A5C2GR08_HUMAN IG c970_heavy_IGHV3-48_IGHD3-3_IGHJ6 (Fragment) OS=Homo sapiens OX=9606 PE=2 SV=1	0.1671	-2.581	0.0005815	down	yes	464.0119	2776.2192	2150.01513672	2383.7285803793	4704.7654876643	2819.96777344	2429.3662708137	2169.4722353081	0	0	2784.0715332	0	0	0	------	------	------	------	------	------	ENOG410YRGB;ENOG410YMG4;ENOG410YRS8;ENOG410YQJV;ENOG410YDAJ	S:Function unknown;	PF07686.21	V-set	Immunoglobulin V-set domain	CYT
A8K6M4	-	-	10490	A8K6M4_HUMAN cDNA FLJ75725, highly similar to Homo sapiens vesicle transport through interaction with t-SNAREs homolog 1B (yeast) (VTI1B), mRNA OS=Homo sapiens OX=9606 PE=2 SV=1	1.188	0.2485	0.02852	up	yes	1758.5145	1480.5283	1752.90698242	1341.5715332	1438.18615723	1240.59985352	1592.89074707	1517.01428223	1890.84716797	1730.80578613	1929.53137207	1937.05908203	1547.3026123	1515.54089355	BP:protein localization;BP:vesicle fusion;BP:membrane fusion;BP:membrane organization;BP:cellular component organization or biogenesis;BP:cellular macromolecule localization;BP:macromolecule localization;BP:establishment of protein localization;BP:process utilizing autophagic mechanism;BP:endosomal transport;BP:organelle membrane fusion;BP:vesicle organization;BP:metabolic process;BP:regulation o…	GO:0008104;GO:0006906;GO:0061025;GO:0061024;GO:0071840;GO:0070727;GO:0033036;GO:0045184;GO:0061919;GO:0016197;GO:0090174;GO:0016050;GO:0008152;GO:0050789;GO:0006886;GO:0016043;GO:0065007;GO:0032880;GO:0006914;GO:0006810;GO:0050794;GO:0008150;GO:0051234;GO:0006892;GO:0006891;GO:0006896;GO:0046907;GO:0042147;GO:0044248;GO:0009987;GO:1904375;GO:0032879;GO:0016482;GO:0007030;GO:0007034;GO:0060341;GO:…	K08493	VTI1	hsa04130	SNARE interactions in vesicular transport	ENOG4111J90	S:Function unknown	PF12352.12;PF05008.19	V-SNARE_C;V-SNARE	Snare region anchored in the vesicle membrane C-terminus;Vesicle transport v-SNARE protein N-terminus	CYT
A0A590UJ76	DMBT1	Deleted in malignant brain tumors 1 protein	1755	A0A590UJ76_HUMAN Deleted in malignant brain tumors 1 protein OS=Homo sapiens OX=9606 GN=DMBT1 PE=1 SV=1	0.3673	-1.445	0.01341	down	yes	868.5595	2364.7213	3165.50878906	2538.38745117	2140.13867188	2129.3951221313	2303.8992559042	1910.99829102	784.05038532231	85.9107894897	1857.33496094	1419.6906763627	461.20598482512	603.16418457	BP:innate immune response;BP:establishment of localization;BP:cell differentiation;BP:protein localization;BP:epithelial cell differentiation;BP:nitrogen compound transport;BP:cellular localization;BP:defense response to Gram-negative bacterium;BP:immune system process;BP:antibacterial humoral response;BP:defense response to Gram-positive bacterium;BP:response to external biotic stimulus;BP:cellu…	GO:0045087;GO:0051234;GO:0030154;GO:0008104;GO:0030855;GO:0071705;GO:0051641;GO:0050829;GO:0002376;GO:0019731;GO:0050830;GO:0043207;GO:0070727;GO:0048869;GO:0044419;GO:0071702;GO:0033036;GO:0009605;GO:0032502;GO:0009617;GO:0006810;GO:0006959;GO:0009987;GO:0006952;GO:0006950;GO:0008150;GO:0006955;GO:0019730;GO:0051707;GO:0051179;GO:0045184;GO:0009607;GO:0051607;GO:0050896;GO:0043152;GO:0009615;GO:…	K13912	DMBT1	hsa04970	Salivary secretion	ENOG410XQVR	J:Translation, ribosomal structure and biogenesis	PF00530.22;PF00431.24;PF15494.10;PF00100.27	SRCR;CUB;SRCR_2;Zona_pellucida	Scavenger receptor cysteine-rich domain;CUB domain;Scavenger receptor cysteine-rich domain;Zona pellucida-like domain	PLA
Q96CT7	CCDC124	Coiled-coil domain-containing protein 124	115098	CC124_HUMAN Coiled-coil domain-containing protein 124 OS=Homo sapiens OX=9606 GN=CCDC124 PE=1 SV=1	1.415	0.5008	0.04215	up	yes	1890.9176	1336.2904	2016.33178711	1469.0567627	1086.46472168	646.397888184	1291.8371582	1507.65393066	2004.22949219	1996.37121582	2374.73754883	1720.33154297	1574.58740234	1675.24841309	BP:RNA biosynthetic process;BP:nucleic acid metabolic process;BP:cellular biosynthetic process;BP:cellular nitrogen compound metabolic process;BP:nitrogen compound metabolic process;BP:organic cyclic compound biosynthetic process;BP:cell division;BP:organic substance biosynthetic process;BP:organic substance metabolic process;BP:organic cyclic compound metabolic process;BP:transcription from RNA …	GO:0032774;GO:0090304;GO:0044249;GO:0034641;GO:0006807;GO:1901362;GO:0051301;GO:1901576;GO:0071704;GO:1901360;GO:0006366;GO:0006139;GO:0009987;GO:0006725;GO:0009058;GO:0009059;GO:0008150;GO:0008152;GO:0034654;GO:0046483;GO:0016070;GO:0044238;GO:0007049;GO:0044271;GO:0044237;GO:0043170;GO:0006351;GO:0019438;GO:0018130GO:0043227;GO:0005634;GO:0016020;GO:0005815;GO:0110165;GO:0005886;GO:0043231;GO:0…	------	------	------	------	ENOG410ZIM9	S:Function unknown	PF06244.16	Ccdc124	Coiled-coil domain-containing protein 124 /Oxs1	CYT
A0A5C2GI49	-	-	-	A0A5C2GI49_HUMAN IG c1332_light_IGKV1D-13_IGKJ2 (Fragment) OS=Homo sapiens OX=9606 PE=2 SV=1	2.706	1.436	0.006309	up	yes	2285.1662	844.5366	932.93040312506	882.76282065419	747.55326302657	911.88453431297	764.018127441	828.070556641	5174.89599609	2290.0954399682	1740.13305664	2010.8928938911	1676.6855509824	818.294128418	------	------	------	------	------	------	ENOG41115Q6;ENOG410YQB2;ENOG410YS8R	S:Function unknown;	PF07686.21;PF13927.10	V-set;Ig_3	Immunoglobulin V-set domain;Immunoglobulin domain	CYT
B4E2R9	-	-	125	B4E2R9_HUMAN cDNA FLJ52054, highly similar to Alcohol dehydrogenase 1B OS=Homo sapiens OX=9606 PE=2 SV=1	0.2901	-1.785	0.03332	down	yes	679.5697	2342.8677	1753.92053223	1605.15258789	4858.42919922	3928.44970703	1533.74487305	377.509094238	61.1893234253	213.037567139	753.482177734	184.229614258	635.162597656	2230.31665039	BP:alcohol metabolic process;BP:organic substance metabolic process;BP:biological_process;BP:small molecule metabolic process;BP:metabolic process;BP:organic hydroxy compound metabolic processMF:binding;MF:cation binding;MF:transition metal ion binding;MF:catalytic activity;MF:zinc ion binding;MF:ion binding;MF:oxidoreductase activity;MF:molecular_function;MF:metal ion binding	GO:0006066;GO:0071704;GO:0008150;GO:0044281;GO:0008152;GO:1901615GO:0005488;GO:0043169;GO:0046914;GO:0003824;GO:0008270;GO:0043167;GO:0016491;GO:0003674;GO:0046872	------	------	------	------	COG1062	C:Energy production and conversion	PF00107.30;PF08240.16	ADH_zinc_N;ADH_N	Zinc-binding dehydrogenase;Alcohol dehydrogenase GroES-like domain	CYT
Q8N6D5	ANKRD29	Ankyrin repeat domain-containing protein 29	147463	ANR29_HUMAN Ankyrin repeat domain-containing protein 29 OS=Homo sapiens OX=9606 GN=ANKRD29 PE=1 SV=2	0.3395	-1.559	0.04224	down	yes	765.7852	2255.8193	1414.3138429899	2054.0907456487	2522.0606760904	5286.59619141	593.229492188	1664.6247070452	135.581665039	590.02274813601	1099.407496733	1060.43115234	98.8226318359	1610.4453125	------	------	------	------	------	------	COG0666	S:Function unknown	PF12796.11;PF00023.34;PF13637.10;PF13606.10;PF13857.10	Ank_2;Ank;Ank_4;Ank_3;Ank_5	Ankyrin repeats;Ankyrin repeat;Ankyrin repeats;Ankyrin repeat;Ankyrin repeats	CYT
Q6IBN4	PECI	PECI	10455	Q6IBN4_HUMAN PECI protein OS=Homo sapiens OX=9606 GN=PECI PE=2 SV=1	1.887	0.9161	0.0157	up	yes	1973.714	1046.1074	1763.20874023	26.4433326721	1347.48278809	826.221557617	1181.9626602987	1131.32543945	0	11842.2841797	0	0	0	0	BP:lipid oxidation;BP:fatty acid metabolic process;BP:fatty acid beta-oxidation;BP:cellular catabolic process;BP:fatty acid catabolic process;BP:small molecule metabolic process;BP:small molecule catabolic process;BP:lipid modification;BP:cellular lipid catabolic process;BP:organic substance catabolic process;BP:lipid catabolic process;BP:organic substance metabolic process;BP:lipid metabolic pro…	GO:0034440;GO:0006631;GO:0006635;GO:0044248;GO:0009062;GO:0044281;GO:0044282;GO:0030258;GO:0044242;GO:1901575;GO:0016042;GO:0071704;GO:0006629;GO:0009987;GO:0032787;GO:0008150;GO:0019752;GO:0008152;GO:0072329;GO:0043436;GO:0019395;GO:0044255;GO:0009056;GO:0044238;GO:0006082;GO:0046395;GO:0016054;GO:0044237GO:0005782;GO:0031974;GO:0043229;GO:0005739;GO:0043227;GO:0043226;GO:0016020;GO:0005777;GO:0…	K13239	ECI2, PECI	hsa00071;hsa04146	Fatty acid degradation;Peroxisome	COG4281	I:Lipid transport and metabolism	PF00378.24;PF00887.23;PF16113.9	ECH_1;ACBP;ECH_2	Enoyl-CoA hydratase/isomerase;Acyl CoA binding protein;Enoyl-CoA hydratase/isomerase	CYT
A0A5C2FWC1	-	-	-	A0A5C2FWC1_HUMAN IGL c1388_light_IGKV3-20_IGKJ2 (Fragment) OS=Homo sapiens OX=9606 PE=2 SV=1	0.2209	-2.179	0.00154	down	yes	544.8227	2466.4287	2315.6122244307	2975.2134225418	505.828887939	2728.2956050602	3345.00463867	2928.6171875	949.83996582	604.426818848	591.198303223	380.146636963	404.695922852	338.628509521	------	------	------	------	------	------	ENOG410YSH4;ENOG41115I2;ENOG410YQB2;ENOG410YS8R	S:Function unknown;	PF07686.21	V-set	Immunoglobulin V-set domain	CYT
Q9BV81	EMC6	ER membrane protein complex subunit 6	83460	EMC6_HUMAN ER membrane protein complex subunit 6 OS=Homo sapiens OX=9606 GN=EMC6 PE=1 SV=1	1.279	0.355	0.02562	up	yes	1680.1299	1313.9603	1510.25463867	1635.10705566	1265.89978027	1099.38085938	1128.67663574	1244.44262695	1774.51867676	1506.98010254	1395.05090332	2168.74267578	1774.8560791	1460.6307373	BP:protein localization;BP:cellular component assembly;BP:autophagosome organization;BP:cellular component organization or biogenesis;BP:protein insertion into membrane;BP:cellular macromolecule localization;BP:protein insertion into ER membrane by stop-transfer membrane-anchor sequence;BP:cellular component organization;BP:autophagosome assembly;BP:macromolecule localization;BP:cellular process;…	GO:0008104;GO:0022607;GO:1905037;GO:0071840;GO:0051205;GO:0070727;GO:0045050;GO:0016043;GO:0000045;GO:0033036;GO:0009987;GO:0007033;GO:0045184;GO:0008150;GO:0072657;GO:0051668;GO:0051234;GO:0051179;GO:0070925;GO:0051641;GO:0006996;GO:0045048;GO:0071816;GO:0090150GO:0005789;GO:0031090;GO:0016020;GO:0072546;GO:0110165;GO:0098588;GO:1903349;GO:0032991;GO:0005575;GO:0098796GO:0003674;GO:0032977;GO:01…	K23567	EMC6, TMEM93	------	------	ENOG4111QZA	S:Function unknown	PF07019.16	EMC6	EMC6	CYT
A0A087WY96	SLC6A6	Transporter	6533	A0A087WY96_HUMAN Transporter OS=Homo sapiens OX=9606 GN=SLC6A6 PE=1 SV=1	4.863	2.282	0.02765	up	yes	2425.222	498.7496	396.230010986	126.499702454	202.573257446	204.743652344	154.212142944	1908.23864746	1673.74462891	746.366821289	3766.80688477	6954.35888672	1147.2159043366	262.838684082	BP:circulatory system process;BP:vascular process in circulatory system;BP:regulation of trans-synaptic signaling;BP:positive regulation of biological process;BP:organic acid transport;BP:organic anion transport;BP:neurotransmitter transport;BP:system process;BP:alkanesulfonate transport;BP:carboxylic acid transmembrane transport;BP:regulation of biological process;BP:biological regulation;BP:ino…	GO:0003013;GO:0003018;GO:0099177;GO:0048518;GO:0015849;GO:0015711;GO:0006836;GO:0003008;GO:0042918;GO:1905039;GO:0050789;GO:0065007;GO:0098662;GO:0098660;GO:0050793;GO:0006812;GO:0006811;GO:0006810;GO:0050794;GO:0008150;GO:0051234;GO:0003333;GO:0006865;GO:0050804;GO:1903825;GO:0023051;GO:0010646;GO:0098739;GO:0015812;GO:0009987;GO:0045597;GO:0045595;GO:0030001;GO:0055085;GO:0051094;GO:0089718;GO:…	K05039	SLC6A6, TAUT	------	------	COG0733	P:Inorganic ion transport and metabolism	PF00209.22	SNF	Sodiu	CYT
Q96N67	DOCK7	Dedicator of cytokinesis protein 7	85440	DOCK7_HUMAN Dedicator of cytokinesis protein 7 OS=Homo sapiens OX=9606 GN=DOCK7 PE=1 SV=4	1.232	0.301	0.01851	up	yes	1610.8748	1307.0696	1256.37304688	1546.70800781	1392.65917969	1221.42004395	1323.9831543	1101.27416992	1452.86914062	1403.88061523	1568.15942383	2064.41064453	1641.99597168	1533.93273926	BP:positive regulation of peptidyl-serine phosphorylation;BP:regulation of primary metabolic process;BP:regulation of metabolic process;BP:cell projection organization;BP:regulation of peptidyl-serine phosphorylation;BP:positive regulation of cellular metabolic process;BP:establishment of neuroblast polarity;BP:regulation of cellular metabolic process;BP:establishment or maintenance of neuroblast…	GO:0033138;GO:0080090;GO:0019222;GO:0030030;GO:0033135;GO:0031325;GO:0045200;GO:0031323;GO:0045196;GO:0014910;GO:0007163;GO:0030010;GO:0120039;GO:0019220;GO:0035556;GO:0050789;GO:0071840;GO:0009893;GO:0009653;GO:0010604;GO:0010562;GO:0051246;GO:0051247;GO:0016043;GO:0032989;GO:0014911;GO:0065007;GO:0031399;GO:0048518;GO:2000145;GO:0032502;GO:0006996;GO:0030335;GO:0030334;GO:0007165;GO:2000147;GO:…	K21852	DOCK6_7_8	------	------	ENOG410XNVY	O:Posttranslational modification, protein turnover, chaperones	PF06920.17;PF14429.10;PF11878.12;PF20421.2;PF20422.2	DHR-2_Lobe_A;DOCK-C2;DOCK_C-D_N;DHR-2_Lobe_C;DHR-2_Lobe_B	DHR-2, Lobe A;C2 domain in Dock180 and Zizimin proteins;Dedicator of cytokinesis C/D, N terminal;DHR-2, Lobe C;DHR-2, Lobe B	CYT
A9UFC0	CASP14	CASP14	23581	A9UFC0_HUMAN Caspase 14 OS=Homo sapiens OX=9606 GN=CASP14 PE=2 SV=1	7.715	2.948	0.02389	up	yes	2573.089	333.5207	411.080322266	340.921875	526.027282715	75.1475372314	150.372894287	497.574523926	3513.25927734	570.634277344	6116.86914062	4028.71679688	1013.8833764883	195.171279907	BP:nitrogen compound metabolic process;BP:cell death;BP:epidermis development;BP:organic substance metabolic process;BP:proteolysis;BP:developmental process;BP:multicellular organismal process;BP:cellular process;BP:cornification;BP:tissue development;BP:programmed cell death;BP:biological_process;BP:metabolic process;BP:primary metabolic process;BP:organonitrogen compound metabolic process;BP:ke…	GO:0006807;GO:0008219;GO:0008544;GO:0071704;GO:0006508;GO:0032502;GO:0032501;GO:0009987;GO:0070268;GO:0009888;GO:0012501;GO:0008150;GO:0008152;GO:0044238;GO:1901564;GO:0031424;GO:0048856;GO:0043170;GO:0019538GO:0099512;GO:0099513;GO:0045095;GO:0043229;GO:0043227;GO:0043226;GO:0005737;GO:0005575;GO:0005634;GO:0016020;GO:0005739;GO:0005654;GO:0110165;GO:0005882;GO:0005886;GO:0001533;GO:0043231;GO:0…	K04401	CASP14	------	------	ENOG410ZQIE	S:Function unknown	PF00656.26	Peptidase_C14	Caspase domain	CYT
A0A8V8TNW5	-	STIM1	-	A0A8V8TNW5_HUMAN Stromal interaction molecule 1 OS=Homo sapiens OX=9606 GN=STIM1 PE=1 SV=1	1.207	0.2714	0.03796	up	yes	1574.4724	1304.7632	1337.62353516	1176.61218262	1298.11047363	1518.82531738	1277.52478027	1219.8828125	1704.96594238	1477.51489258	1405.21044922	1819.19714355	1823.82727051	1216.11889648	BP:regulation of transport;BP:calcium ion homeostasis;BP:positive regulation of transmembrane transport;BP:regulation of ion transmembrane transport;BP:positive regulation of ion transmembrane transport;BP:regulation of transmembrane transport;BP:activation of store-operated calcium channel activity;BP:positive regulation of molecular function;BP:positive regulation of biological process;BP:respo…	GO:0051049;GO:0055074;GO:0034764;GO:0034765;GO:0034767;GO:0034762;GO:0032237;GO:0044093;GO:0048518;GO:1902074;GO:0019725;GO:0051050;GO:0051592;GO:0010038;GO:0010035;GO:0031279;GO:0010033;GO:0048878;GO:0032414;GO:0032411;GO:0032412;GO:0022603;GO:1901341;GO:0098771;GO:0005513;GO:0051349;GO:0065007;GO:1904427;GO:0065009;GO:0006811;GO:0006810;GO:0050793;GO:0006812;GO:0050790;GO:0070166;GO:0009888;GO:…	K16059	STIM1	hsa04020;hsa04611	Calcium signaling pathway;Platelet activation	ENOG410XRM6	S:Function unknown	PF16533.9;PF07647.21	SOAR;SAM_2	STIM1 Orai1-activating region;SAM domain	CYT
Q9BUF7	CRB3	Protein crumbs homolog 3	92359	CRUM3_HUMAN Protein crumbs homolog 3 OS=Homo sapiens OX=9606 GN=CRB3 PE=1 SV=3	1.726	0.7874	0.0199	up	yes	1813.1993	1050.5271	993.696105957	1148.870087301	471.913421631	1596.41003418	852.56192926352	1239.7109375	1552.77600098	2342.1303837776	1197.02111816	2600.82495117	1679.89111328	1506.55224609	BP:protein localization;BP:establishment or maintenance of bipolar cell polarity;BP:positive regulation of cell junction assembly;BP:establishment or maintenance of epithelial cell apical/basal polarity;BP:regulation of cellular component organization;BP:establishment or maintenance of cell polarity;BP:cellular localization;BP:protein localization to cell periphery;BP:regulation of biological pro…	GO:0008104;GO:0061245;GO:1901890;GO:0045197;GO:0051128;GO:0007163;GO:0051641;GO:1990778;GO:0050789;GO:0072657;GO:0035088;GO:0072659;GO:0065007;GO:0048518;GO:0033036;GO:0051130;GO:1901888;GO:0009987;GO:0050794;GO:0008150;GO:0051668;GO:0051179;GO:0070727;GO:0044087;GO:0044089;GO:0048522GO:0005923;GO:0098590;GO:0035003;GO:0043227;GO:0005575;GO:0070062;GO:0098796;GO:0016020;GO:0043226;GO:0030054;GO:0…	K06090	CRB3	hsa04530;hsa05165	Tight junction;Human papillomavirus infection	ENOG410ZHJ9	U:Intracellular trafficking, secretion, and vesicular transport	------	------	------	CYT
A0A5C2G6P9	-	-	-	A0A5C2G6P9_HUMAN IGL c38_light_IGLV3-21_IGLJ2 (Fragment) OS=Homo sapiens OX=9606 PE=2 SV=1	0.4357	-1.199	0.01966	down	yes	863.9629	1983.04	2946.4471773939	1325.6983689254	2033.7728973414	998.627563477	2778.03320312	1815.6606221391	1591.9552002	300.692626953	1324.228327086	921.45522089537	279.037780762	766.40838623	------	------	------	------	------	------	ENOG410Y9T8;ENOG410YNU3	S:Function unknown;	PF07686.21;PF13927.10;PF07679.20;PF00047.29	V-set;Ig_3;I-set;ig	Immunoglobulin V-set domain;Immunoglobulin domain;Immunoglobulin I-set domain;Immunoglobulin domain	CYT
A0A109PW33	-	-	-	A0A109PW33_HUMAN MS-C1 light chain variable region (Fragment) OS=Homo sapiens OX=9606 PE=2 SV=1	0.1721	-2.539	0.00443	down	yes	417.5963	2426.7501	3800.1074737583	1243.5663523728	2770.8893854626	879.816650391	5333.38476562	532.736022949	166.853683472	486.976013184	650.44666356026	636.0529245573	276.59737200416	288.65135843744	------	------	------	------	------	------	ENOG410YQB2;ENOG41115Q6;ENOG4111RRF	S:Function unknown;	PF07686.21;PF13927.10;PF00047.29;PF07679.20	V-set;Ig_3;ig;I-set	Immunoglobulin V-set domain;Immunoglobulin domain;Immunoglobulin domain;Immunoglobulin I-set domain	CYT
Q9NYK5	MRPL39	39S ribosomal protein L39, mitochondrial	54148	RM39_HUMAN Large ribosomal subunit protein mL39 OS=Homo sapiens OX=9606 GN=MRPL39 PE=1 SV=3	1.217	0.2833	0.04137	up	yes	1551.7283	1274.8293	1489.95507812	1469.40881348	1156.67480469	1228.62353516	1060.69995117	1243.61352539	1583.09729004	1502.11889648	1431.17956543	2049.90161133	1403.59350586	1340.47875977	BP:cellular biosynthetic process;BP:organic substance biosynthetic process;BP:cellular amide metabolic process;BP:peptide biosynthetic process;BP:organic substance metabolic process;BP:organonitrogen compound biosynthetic process;BP:mitochondrial translation;BP:cellular process;BP:amide biosynthetic process;BP:cellular nitrogen compound biosynthetic process;BP:biosynthetic process;BP:macromolecul…	GO:0044249;GO:1901576;GO:0043603;GO:0043043;GO:0071704;GO:1901566;GO:0032543;GO:0009987;GO:0043604;GO:0044271;GO:0009058;GO:0009059;GO:0008150;GO:0008152;GO:1901564;GO:0044238;GO:0019538;GO:0034641;GO:0044237;GO:0043170;GO:0006807;GO:0006518;GO:0006412GO:0015934;GO:1990904;GO:0043226;GO:0043229;GO:0043228;GO:0043227;GO:0031090;GO:0016020;GO:0005739;GO:0110165;GO:0000315;GO:0000313;GO:0031966;GO:0…	K17420	MRPL39	------	------	COG0441	J:Translation, ribosomal structure and biogenesis	------	------	------	CYT
Q9UM07	PADI4	Protein-arginine deiminase type-4	23569	PADI4_HUMAN Protein-arginine deiminase type-4 OS=Homo sapiens OX=9606 GN=PADI4 PE=1 SV=2	2.752	1.46	0.04705	up	yes	2067.4726	751.1528	561.118652344	1221.5419824109	143.845458984	662.24387569742	456.137207031	1462.02990723	1130.38977051	1023.22857666	3096.40234375	5141.3203125	1013.3446880727	1000.1500725733	BP:nucleosome organization;BP:developmental process;BP:cellular component assembly;BP:macromolecular complex subunit organization;BP:immune system process;BP:response to external stimulus;BP:multicellular organismal process;BP:interspecies interaction between organisms;BP:macromolecule metabolic process;BP:cellular component organization or biogenesis;BP:protein-DNA complex subunit organization;B…	GO:0034728;GO:0032502;GO:0022607;GO:0043933;GO:0002376;GO:0009605;GO:0032501;GO:0044419;GO:0043170;GO:0071840;GO:0071824;GO:0043207;GO:0006325;GO:0016043;GO:0065003;GO:0071704;GO:0065004;GO:0006952;GO:0045087;GO:0044238;GO:0043687;GO:0009987;GO:0050896;GO:0043412;GO:0036211;GO:0008150;GO:0008152;GO:0006955;GO:0051707;GO:0019827;GO:1901564;GO:0006338;GO:0098727;GO:0019538;GO:0006950;GO:0006807;GO:…	K24669	PADI4, PAD4	hsa04613	Neutrophil extracellular trap formation	ENOG410ZKF3	S:Function unknown	PF03068.19;PF08527.14;PF08526.14	PAD;PAD_M;PAD_N	Protein-arginine deiminase;Protein-arginine deiminase;Protein-arginine deiminase	CYT
A0A1U9X972	-	-	7916	A0A1U9X972_HUMAN PRRC2A OS=Homo sapiens OX=9606 PE=4 SV=1	1.217	0.2833	0.01513	up	yes	1519.2208	1247.9114	1378.56201172	1304.89172363	1126.45300293	1176.95471191	1258.40966797	1242.19714355	1483.17492676	1399.69702148	1923.17944336	1582.4798584	1257.86669922	1468.92687988	BP:cell differentiation;BP:cellular developmental process;BP:developmental process;BP:cellular process;BP:biological_processCC:membrane-bounded organelle;CC:extracellular exosome;CC:membrane;CC:organelle;CC:nucleoplasm;CC:cellular anatomical entity;CC:plasma membrane;CC:extracellular vesicle;CC:vesicle;CC:extracellular organelle;CC:cytosol;CC:cellular_component;CC:extracellular membrane-bounded o…	GO:0030154;GO:0048869;GO:0032502;GO:0009987;GO:0008150GO:0043227;GO:0070062;GO:0016020;GO:0043226;GO:0005654;GO:0110165;GO:0005886;GO:1903561;GO:0031982;GO:0043230;GO:0005829;GO:0005575;GO:0065010GO:0003674;GO:0005488;GO:0003676;GO:1901363;GO:0097159;GO:0003723	------	------	------	------	ENOG410XQRI	S:Function unknown	PF07001.15	BAT2_N	BAT2 N-terminus	CYT
A0A5C2GMS8	-	-	-	A0A5C2GMS8_HUMAN IG c488_heavy_IGHV3-21_IGHD4-23_IGHJ4 (Fragment) OS=Homo sapiens OX=9606 PE=2 SV=1	0.1743	-2.52	0.006442	down	yes	409.7397	2350.5939	2469.0499653373	409.682037354	2489.7773732974	2907.90771484	2596.4859128428	3230.6604076072	349.0462516019	448.9171749729	33.2785224915	451.876831055	361.781066895	813.538269043	------	------	------	------	------	------	ENOG410YRS8;ENOG410YADZ;ENOG410YRGB;ENOG410YQJV;ENOG410YMG4	S:Function unknown;	PF07686.21	V-set	Immunoglobulin V-set domain	CYT
A0A087WY73	-	PRG4	-	A0A087WY73_HUMAN Uncharacterized protein (Fragment) OS=Homo sapiens OX=9606 PE=1 SV=2	4.585	2.197	0.02348	up	yes	2265.0866	494.0535	346.139526367	1648.3807373	257.84526173092	238.20204507401	355.55142523676	118.20223999	2400.1733045068	156.715744019	3154.1448764792	1938.7729333969	2935.5847168	3005.1278220777	BP:multicellular organismal process;BP:multicellular organismal homeostasis;BP:anatomical structure homeostasis;BP:neurological system process;BP:visual perception;BP:sensory perception;BP:sensory perception of light stimulus;BP:homeostatic process;BP:biological_process;BP:tissue homeostasis;BP:retina homeostasis;BP:system processCC:cellular_component;CC:extracellular space;CC:cellular anatomical…	GO:0032501;GO:0048871;GO:0060249;GO:0050877;GO:0007601;GO:0007600;GO:0050953;GO:0042592;GO:0008150;GO:0001894;GO:0001895;GO:0003008GO:0005575;GO:0005615;GO:0110165	K25723	PRR4	------	------	ENOG4110PUN	O:Posttranslational modification, protein turnover, chaperones	PF15240.10	Pro-rich	Proline-rich protein	CYT
Q9NX55	HYPK	Huntingtin-interacting protein K	100529067; 25764	HYPK_HUMAN Huntingtin-interacting protein K OS=Homo sapiens OX=9606 GN=HYPK PE=1 SV=3	1.402	0.4875	0.02712	up	yes	1596.0769	1138.6527	1014.58782959	1444.69873047	1229.69567871	756.359130859	1086.12854004	1300.44641113	1753.78625488	1555.19580078	1772.82543945	2022.21923828	1405.99255371	1066.44238281	BP:protein stabilization;BP:regulation of apoptotic process;BP:regulation of biological process;BP:regulation of programmed cell death;BP:negative regulation of apoptotic process;BP:biological regulation;BP:negative regulation of biological process;BP:regulation of biological quality;BP:negative regulation of programmed cell death;BP:regulation of cellular process;BP:biological_process;BP:regulat…	GO:0050821;GO:0042981;GO:0050789;GO:0043067;GO:0043066;GO:0065007;GO:0048519;GO:0065008;GO:0043069;GO:0050794;GO:0008150;GO:0031647;GO:0048523GO:0043229;GO:0043228;GO:0043227;GO:0043226;GO:0005737;GO:0005634;GO:0005654;GO:0110165;GO:0005856;GO:0015630;GO:0032991;GO:0043231;GO:0043232;GO:0005575GO:0003674;GO:0044183	------	------	------	------	ENOG4111M4G	S:Function unknown	PF19026.4	HYPK_UBA	HYPK UBA domain	CYT
A0A5C2GWS2	-	-	-	A0A5C2GWS2_HUMAN IG c1272_light_IGLV2-11_IGLJ3 (Fragment) OS=Homo sapiens OX=9606 PE=2 SV=1	0.06442	-3.956	0.0002433	down	yes	164.6965	2556.4236	1721.11193848	1191.8526855376	1346.1243418923	2395.2394315265	2384.7087398541	6299.50439453	988.179260254	0	0	0	0	0	------	------	------	------	------	------	ENOG410ZN0R;ENOG410Y9T8	S:Function unknown;	PF07686.21;PF13927.10	V-set;Ig_3	Immunoglobulin V-set domain;Immunoglobulin domain	CYT
A0A5C2GXK2	-	-	-	A0A5C2GXK2_HUMAN IG c368_light_IGKV2-30_IGKJ2 (Fragment) OS=Homo sapiens OX=9606 PE=2 SV=1	0.4465	-1.163	0.02754	down	yes	836.705	1873.8569	2110.22216797	1295.11376953	1482.953125	3389.79833984	2147.54492188	817.509277344	1683.80883789	909.165344238	221.129501343	780.325439453	712.790222168	713.010925293	------	------	------	------	------	------	ENOG410ZN1U;ENOG41115Q6;ENOG41113FX	S:Function unknown;	PF07686.21	V-set	Immunoglobulin V-set domain	CYT
A0A5C2GVG1	-	-	-	A0A5C2GVG1_HUMAN IG c1554_light_IGKV3-11_IGKJ5 (Fragment) OS=Homo sapiens OX=9606 PE=2 SV=1	2.661	1.412	0.001243	up	yes	1968.1495	739.6717	616.467346191	1204.22839355	720.13528515449	702.507507324	781.426269531	413.265441895	2182.5591583765	835.413024902	2318.52392578	1799.26269531	2135.4041075893	2537.73388672	------	------	------	------	------	------	ENOG410YSH4	S:Function unknown	PF07686.21;PF00047.29;PF13927.10	V-set;ig;Ig_3	Immunoglobulin V-set domain;Immunoglobulin domain;Immunoglobulin domain	CYT
B4DW82	-	-	3383	B4DW82_HUMAN cDNA FLJ53671, highly similar to Intercellular adhesion molecule 1 OS=Homo sapiens OX=9606 PE=2 SV=1	4.296	2.103	0.0001776	up	yes	2188.5363	509.3947	348.382537842	502.57094785767	353.45068991385	493.00829648074	140.509033203	1218.44641113	2176.780480174	2025.499943164	2354.73950195	2297.4519043	2220.0791116309	2056.6665693797	BP:negative regulation of apoptotic signaling pathway;BP:virion attachment to host cell;BP:regulation of extrinsic apoptotic signaling pathway;BP:negative regulation of extrinsic apoptotic signaling pathway;BP:regulation of apoptotic signaling pathway;BP:regulation of T cell apoptotic process;BP:negative regulation of response to stimulus;BP:positive regulation of response to stimulus;BP:regulati…	GO:2001234;GO:0019062;GO:2001236;GO:2001237;GO:2001233;GO:0070232;GO:0048585;GO:0048584;GO:0048583;GO:0070234;GO:0060491;GO:0002703;GO:0002457;GO:0061028;GO:0051716;GO:0009968;GO:0009966;GO:0048869;GO:0043067;GO:0044419;GO:0044650;GO:0071331;GO:0071333;GO:0048518;GO:0048519;GO:0070230;GO:0002064;GO:0042127;GO:0070228;GO:0048468;GO:0046649;GO:0051701;GO:0010033;GO:0098742;GO:0031341;GO:0048870;GO:…	K06490	ICAM1, CD54	hsa05150;hsa04933;hsa04650;hsa05418;hsa05143;hsa04514;hsa04670;hsa04668;hsa05169;hsa05144;hsa05323;hsa05164;hsa04064;hsa05167;hsa05166;hsa05416;hsa05417	Staphylococcus aureus infection;AGE-RAGE signaling pathway in diabetic complications;Natural killer cell mediated cytotoxicity;Fluid shear stress and atherosclerosis;African trypanosomiasis;Cell adhesion molecules;Leukocyte transendothelial migration;TNF signaling pathway;Epstein-Barr virus infection;Malaria;Rheumatoid arthritis;Influenza A;NF-kappa B signaling pathway;Kaposi sarcoma-associated h…	ENOG410YQ1Q	U:Intracellular trafficking, secretion, and vesicular transport	PF21146.1;PF13895.10	ICAM1_3_5_D2;Ig_2	ICAM-1/3/5, D2 domain;Immunoglobulin domain	CYT
A0A5C2GBI3	-	-	-	A0A5C2GBI3_HUMAN IGH + IGL c392_heavy_IGHV1-18_IGHD3-9_IGHJ6 (Fragment) OS=Homo sapiens OX=9606 PE=2 SV=1	0.04803	-4.38	0.0005462	down	yes	123.0229	2561.5902	9227.09179688	1418.5588532472	1983.1087927101	2107.3155174262	272.430297852	361.035766602	0	0	0	0	738.137695312	0	------	------	------	------	------	------	ENOG4111YE0	S:Function unknown	PF07686.21	V-set	Immunoglobulin V-set domain	CYT
A0A087WZ62	-	Mannosyltransferase	-	A0A087WZ62_HUMAN Mannosyltransferase OS=Homo sapiens OX=9606 PE=3 SV=1	1.101	0.1388	0.02885	up	yes	1398.1823	1269.6024	1273.61608887	1355.2253418	1333.17749023	1137.20532227	1173.99133301	1344.39855957	1446.76831055	1380.94238281	1442.82617188	1356.7923584	1487.64660645	1274.11779785	BP:macromolecule modification;BP:RNA modification;BP:nucleic acid metabolic process;BP:nitrogen compound metabolic process;BP:ncRNA metabolic process;BP:nucleobase-containing compound metabolic process;BP:macromolecule methylation;BP:organic cyclic compound metabolic process;BP:organic substance metabolic process;BP:rRNA processing;BP:rRNA base methylation;BP:heterocycle metabolic process;BP:ncRN…	GO:0043412;GO:0009451;GO:0090304;GO:0006807;GO:0034660;GO:0006139;GO:0043414;GO:1901360;GO:0071704;GO:0006364;GO:0070475;GO:0046483;GO:0034470;GO:0009987;GO:0006725;GO:0008150;GO:0031167;GO:0001510;GO:0008152;GO:0016070;GO:0044238;GO:0016072;GO:0032259;GO:0000154;GO:0034641;GO:0044237;GO:0043170;GO:0006396GO:0005783;GO:0043229;GO:0043227;GO:0043226;GO:0016020;GO:0110165;GO:0005789;GO:0043231;GO:0…	K03846	ALG9	hsa00513;hsa00510;hsa01100	Various types of N-glycan biosynthesis;N-Glycan biosynthesis;Metabolic pathways	ENOG410XP6D	S:Function unknown	PF03901.21;PF10354.13	Glyco_transf_22;BMT5-like	Alg9-like mannosyltransferase family;rRNA	CYT
Q14C86	GAPVD1	GTPase-activating protein and VPS9 domain-containing protein 1	26130	GAPD1_HUMAN GTPase-activating protein and VPS9 domain-containing protein 1 OS=Homo sapiens OX=9606 GN=GAPVD1 PE=1 SV=2	1.19	0.251	0.01046	up	yes	1437.0387	1207.8958	1243.36572266	1429.04284668	1137.24768066	996.38104248	1234.92443848	1206.41320801	1379.85681152	1353.01757812	1642.5748291	1386.7911377	1398.4395752	1461.55200195	BP:regulation of cellular localization;BP:regulation of transport;BP:regulation of localization;BP:regulation of protein localization;BP:regulation of biological process;BP:biological regulation;BP:regulation of establishment of protein localization;BP:cellular process;BP:transport;BP:regulation of cellular process;BP:biological_process;BP:establishment of localization;BP:localization;BP:endocyto…	GO:0060341;GO:0051049;GO:0032879;GO:0032880;GO:0050789;GO:0065007;GO:0070201;GO:0009987;GO:0006810;GO:0050794;GO:0008150;GO:0051234;GO:0051179;GO:0006897;GO:0016192;GO:0051223;GO:0098657GO:0030139;GO:0043229;GO:0043227;GO:0043226;GO:0031982;GO:0031410;GO:0016020;GO:0110165;GO:0097708;GO:0005886;GO:0043231;GO:0005829;GO:0005575;GO:0005768GO:0032794;GO:0005085;GO:0019899;GO:0031267;GO:0003674;GO:00…	------	------	------	------	ENOG410XRXX	S:Function unknown	PF00616.23;PF02204.22;PF18151.5	RasGAP;VPS9;DUF5601	GTPase-activator protein for Ras-like GTPase;Vacuolar sorting protein 9;Domain of unknown function	CYT
D3WYY6	-	Cytochrome c oxidase subunit 1	-	D3WYY6_HUMAN Cytochrome c oxidase subunit 1 (Fragment) OS=Homo sapiens OX=9606 PE=3 SV=1	12.29	3.619	0.0006266	up	yes	2418.3291	196.7568	0	0	0	0	0	1180.54077148	1756.3474014407	386.997711182	3289.2243432043	7343.34082031	898.882263184	835.1822583022	BP:aerobic respiration;BP:generation of precursor metabolites and energy;BP:oxidative phosphorylation;BP:cellular process;BP:cellular respiration;BP:metabolic process;BP:energy derivation by oxidation of organic compounds;BP:cellular metabolic process;BP:biological_processCC:cellular_component;CC:organelle membrane;CC:membrane;CC:mitochondrial membrane;CC:organelle inner membrane;CC:mitochondrial…	GO:0009060;GO:0006091;GO:0006119;GO:0009987;GO:0045333;GO:0008152;GO:0015980;GO:0044237;GO:0008150GO:0005575;GO:0031090;GO:0016020;GO:0031966;GO:0019866;GO:0005743;GO:0110165;GO:0070469GO:0015453;GO:0003674;GO:0005488;GO:1901363;GO:0016491;GO:0015318;GO:0043167;GO:0015399;GO:0046872;GO:0022804;GO:0004129;GO:0020037;GO:0043169;GO:0005215;GO:0008324;GO:0003824;GO:0009055;GO:0022890;GO:0046906;GO:00…	K02256	COX1	hsa05208;hsa00190;hsa04714;hsa01100;hsa05010;hsa04932;hsa05022;hsa05014;hsa05016;hsa04260;hsa05415;hsa05012;hsa05020	Chemical carcinogenesis - reactive oxygen species;Oxidative phosphorylation;Thermogenesis;Metabolic pathways;Alzheimer disease;Non-alcoholic fatty liver disease;Pathways of neurodegeneration - multiple diseases;Amyotrophic lateral sclerosis;Huntington disease;Cardiac muscle contraction;Diabetic cardiomyopathy;Parkinson disease;Prion disease	COG0843	C:Energy production and conversion	PF00115.24	COX1	Cytochrome C and Quinol oxidase polypeptide I	CYT
A0A5C2G5C4	-	-	-	A0A5C2G5C4_HUMAN IGL c2797_light_IGKV3-11_IGKJ5 (Fragment) OS=Homo sapiens OX=9606 PE=2 SV=1	2.161	1.112	0.02657	up	yes	1784.2952	825.7	614.875732422	1630.11132812	511.693695068	1182.8416748	360.54486084	654.132568359	3167.38720703	1550.9732666	756.087768555	1102.47131348	1955.0847546102	2173.76708984	------	------	------	------	------	------	ENOG410YSH4;ENOG41115I2	S:Function unknown;	PF07686.21;PF00047.29;PF13927.10	V-set;ig;Ig_3	Immunoglobulin V-set domain;Immunoglobulin domain;Immunoglobulin domain	CYT
Q6IA69	NADSYN1	Glutamine-dependent NAD(+) synthetase	55191	NADE_HUMAN Glutamine-dependent NAD(+) synthetase OS=Homo sapiens OX=9606 GN=NADSYN1 PE=1 SV=3	1.196	0.2582	0.02994	up	yes	1411.2944	1180.0352	1093.51391602	1425.8203125	1152.57202148	1084.22009277	1203.71740723	1120.36767578	1154.01049805	1346.09069824	1675.69604492	1399.38122559	1590.31420898	1302.27368164	BP:NAD metabolic process;BP:NAD biosynthetic process;BP:cellular nitrogen compound metabolic process;BP:nucleotide biosynthetic process;BP:small molecule metabolic process;BP:purine-containing compound metabolic process;BP:purine-containing compound biosynthetic process;BP:organic cyclic compound biosynthetic process;BP:pyridine-containing compound biosynthetic process;BP:organic cyclic compound …	GO:0019674;GO:0009435;GO:0034641;GO:0009165;GO:0044281;GO:0072521;GO:0072522;GO:1901362;GO:0072525;GO:1901360;GO:0006163;GO:0019362;GO:0072524;GO:0071704;GO:0019359;GO:0018130;GO:0009987;GO:0006139;GO:0006793;GO:0006725;GO:0009058;GO:0009117;GO:0008152;GO:0019438;GO:0034654;GO:0044271;GO:0090407;GO:0055086;GO:0046483;GO:0044238;GO:1901564;GO:1901566;GO:1901576;GO:0034627;GO:0044237;GO:0006796;GO:…	K01950	E6.3.5.1, NADSYN1, QNS1, nadE	hsa00760;hsa01100;hsa01240	Nicotinate and nicotinamide metabolism;Metabolic pathways;Biosynthesis of cofactors	COG0388	S:Function unknown	PF00795.26;PF02540.21	CN_hydrolase;NAD_synthase	Carbon-nitrogen hydrolase;NAD synthase	CYT
Q7L5A8	FA2H	Fatty acid 2-hydroxylase	79152	FA2H_HUMAN Fatty acid 2-hydroxylase OS=Homo sapiens OX=9606 GN=FA2H PE=1 SV=1	1.368	0.4521	0.03545	up	yes	1480.2014	1082.0759	826.310668945	1273.68969727	1190.02087402	889.494934082	766.781433105	1546.15783691	1009.64385986	1658.5135498	1670.13305664	1482.02111816	1522.3861084	1538.51074219	BP:membrane organization;BP:plasma membrane organization;BP:establishment of skin barrier;BP:small molecule metabolic process;BP:small molecule biosynthetic process;BP:skin epidermis development;BP:cellular component organization or biogenesis;BP:cellular developmental process;BP:epithelial cell differentiation;BP:glycolipid metabolic process;BP:sphingolipid metabolic process;BP:regulation of cel…	GO:0061024;GO:0007009;GO:0061436;GO:0044281;GO:0044283;GO:0098773;GO:0071840;GO:0048869;GO:0030855;GO:0006664;GO:0006665;GO:0042127;GO:0044857;GO:0032787;GO:0043436;GO:1901564;GO:0043603;GO:1901566;GO:0016053;GO:0006679;GO:0006678;GO:0006677;GO:1904697;GO:0006672;GO:0006807;GO:0072330;GO:1901576;GO:0016043;GO:0031579;GO:0006682;GO:0006681;GO:0065007;GO:0006687;GO:0006688;GO:0030148;GO:0006629;GO:…	K19703	FA2H, SCS7	------	------	COG3000;COG5274	U:Intracellular trafficking, secretion, and vesicular transport;	PF04116.17;PF00173.32	FA_hydroxylase;Cyt-b5	Fatty acid hydroxylase;Cytochrome b5-like Heme/Steroid binding domain	CYT
A0A7S5C040	-	-	-	A0A7S5C040_HUMAN IGH c905_heavy_IGHV1-18_IGHD3-22_IGHJ3 (Fragment) OS=Homo sapiens OX=9606 PE=2 SV=1	0.4736	-1.078	0.01629	down	yes	817.7462	1726.5584	846.600402832	1520.88696289	1924.5819464425	2018.17318873	1502.432102304	2546.67553711	1300.47485352	1197.8141031525	451.697113037	1096.1157839641	546.6416383025	313.733947754	------	------	------	------	------	------	ENOG4111YE0	S:Function unknown	PF07686.21	V-set	Immunoglobulin V-set domain	CYT
Q5T0Z8	C6orf132	Uncharacterized protein C6orf132	647024	CF132_HUMAN Uncharacterized protein C6orf132 OS=Homo sapiens OX=9606 GN=C6orf132 PE=1 SV=4	1.324	0.4049	0.034	up	yes	1441.8089	1088.8311	848.752746582	1260.64904785	1204.64489746	1077.3236084	917.03894043	1224.57763672	1045.27893066	1924.0814209	1227.53186035	1660.56018066	1368.7076416	1424.69360352	------	------	------	------	------	------	ENOG4111CP9	S:Function unknown	------	------	------	CYT
A0A3B3IUB1	EIF2B5	eIF-2B GDP-GTP exchange factor subunit epsilon	-	A0A3B3IUB1_HUMAN Translation initiation factor eIF2B subunit epsilon OS=Homo sapiens OX=9606 GN=EIF2B5 PE=1 SV=1	1.179	0.2376	0.03585	up	yes	1368.8382	1161.2885	1332.44360352	1141.05603027	1129.81420898	1002.42376709	1156.85864258	1205.13476562	1329.02880859	1241.00952148	1647.44116211	1545.88244629	1280.97351074	1168.69348145	BP:regulation of primary metabolic process;BP:regulation of metabolic process;BP:positive regulation of response to stimulus;BP:regulation of response to stimulus;BP:signal transduction;BP:cell surface receptor signaling pathway;BP:cellular response to stimulus;BP:positive regulation of macromolecule metabolic process;BP:posttranscriptional regulation of gene expression;BP:positive regulation of …	GO:0080090;GO:0019222;GO:0048584;GO:0048583;GO:0007165;GO:0007166;GO:0051716;GO:0010604;GO:0010608;GO:0048518;GO:0002682;GO:0060255;GO:0048468;GO:0006446;GO:0008366;GO:0043434;GO:0010033;GO:0002429;GO:0034284;GO:0010468;GO:0002376;GO:0033554;GO:0010243;GO:0009893;GO:0021782;GO:0009891;GO:0010628;GO:0042981;GO:0050789;GO:0042552;GO:0002764;GO:0002768;GO:0002684;GO:0065007;GO:0045727;GO:0009719;GO:…	K03240	EIF2B5	hsa05168	Herpes simplex virus 1 infection	COG1208	U:Intracellular trafficking, secretion, and vesicular transport	PF02020.22;PF00132.28	W2;Hexapep	eIF4-gamma/eIF5/eIF2-epsilon;Bacterial transferase hexapeptide	CYT
A0A5F9ZHJ0	ACAT1	ACAT1	-	A0A5F9ZHJ0_HUMAN Acetyl-CoA acetyltransferase, mitochondrial OS=Homo sapiens OX=9606 GN=ACAT1 PE=1 SV=1	0.1634	-2.614	0.01214	down	yes	344.8937	2111.27	1524.6777200477	3063.7133229397	504.387329102	4844.46289062	280.401855469	2449.9771483494	152.644897461	305.30710339491	376.09585069988	278.593139648	366.42348150622	590.297790527	BP:lipid oxidation;BP:cellular amide metabolic process;BP:nucleotide catabolic process;BP:nucleotide biosynthetic process;BP:small molecule metabolic process;BP:small molecule catabolic process;BP:organic cyclic compound biosynthetic process;BP:organic cyclic compound metabolic process;BP:organophosphate catabolic process;BP:isoleucine metabolic process;BP:fatty acid beta-oxidation;BP:lipid modif…	GO:0034440;GO:0043603;GO:0009166;GO:0009165;GO:0044281;GO:0044282;GO:1901362;GO:1901360;GO:0046434;GO:0006549;GO:0006635;GO:0030258;GO:0072229;GO:0048513;GO:0055086;GO:0043604;GO:0019439;GO:1902224;GO:0032787;GO:0072329;GO:0043436;GO:0010033;GO:0046483;GO:1901564;GO:0009605;GO:1901569;GO:0016054;GO:0031667;GO:0006163;GO:1901568;GO:0071616;GO:0006164;GO:0019637;GO:0019438;GO:0009063;GO:0009062;GO:…	K00626	ACAT, atoB	hsa00310;hsa04975;hsa00620;hsa00900;hsa01100;hsa00630;hsa00071;hsa01200;hsa00280;hsa00380;hsa01212;hsa00650	Lysine degradation;Fat digestion and absorption;Pyruvate metabolism;Terpenoid backbone biosynthesis;Metabolic pathways;Glyoxylate and dicarboxylate metabolism;Fatty acid degradation;Carbon metabolism;Valine, leucine and isoleucine degradation;Tryptophan metabolism;Fatty acid metabolism;Butanoate metabolism	COG0183	I:Lipid transport and metabolism	PF00108.27;PF02803.22;PF00109.30	Thiolase_N;Thiolase_C;ketoacyl-synt	Thiolase, N-terminal domain;Thiolase, C-terminal domain;Beta-ketoacyl synthase, N-terminal domain	CYT
A0A5C2G711	-	-	-	A0A5C2G711_HUMAN IGL c224_light_IGKV3-11_IGKJ4 (Fragment) OS=Homo sapiens OX=9606 PE=2 SV=1	3.389	1.761	0.006584	up	yes	1876.4163	553.7483	598.65567872372	540.04678729111	46.2145767212	504.66988288182	386.31848461237	1246.58447266	2085.80004883	1751.9106388428	2090.84716797	1643.88781738	1707.3369406439	1978.7153826173	------	------	------	------	------	------	ENOG410YSH4;ENOG410YQB2;ENOG41115I2	S:Function unknown;	PF07686.21;PF13927.10;PF00047.29	V-set;Ig_3;ig	Immunoglobulin V-set domain;Immunoglobulin domain;Immunoglobulin domain	CYT
A0A7S5ETM3	-	-	-	A0A7S5ETM3_HUMAN IGH c736_heavy_IGHV3-43_IGHD5-12_IGHJ4 (Fragment) OS=Homo sapiens OX=9606 PE=2 SV=1	0.2609	-1.938	0.005087	down	yes	499.4397	1914.2651	3252.88867188	770.64941155671	312.102050781	41.5216026306	3007.0011271645	4101.4279447389	2996.63793945	0	0	0	0	0	------	------	------	------	------	------	ENOG410YMG4;ENOG410YRS8;ENOG410YQJV;ENOG410YRGB	S:Function unknown;	PF07686.21	V-set	Immunoglobulin V-set domain	CYT
A6NG10	WBP2	WBP2	23558	A6NG10_HUMAN WW domain binding protein 2 OS=Homo sapiens OX=9606 GN=WBP2 PE=1 SV=2	1.394	0.4792	0.007202	up	yes	1398.053	1003.1646	884.56451416	928.479125977	1072.60180664	959.209411621	1133.45825195	1040.67468262	1034.95507812	1402.45483398	1521.55334473	1878.30078125	1404.54650879	1146.50744629	BP:progesterone receptor signaling pathway;BP:protein localization;BP:regulation of primary metabolic process;BP:regulation of metabolic process;BP:regulation of RNA biosynthetic process;BP:positive regulation of response to stimulus;BP:regulation of response to stimulus;BP:signal transduction;BP:cellular component organization or biogenesis;BP:hormone-mediated signaling pathway;BP:cellular respo…	GO:0050847;GO:0008104;GO:0080090;GO:0019222;GO:2001141;GO:0048584;GO:0048583;GO:0007165;GO:0071840;GO:0009755;GO:0051716;GO:0010604;GO:0070727;GO:0009966;GO:0009967;GO:0048518;GO:0033036;GO:0033145;GO:0033146;GO:0033143;GO:0060255;GO:0033148;GO:0045184;GO:0030518;GO:0010033;GO:0043401;GO:0009891;GO:0010628;GO:0050789;GO:0016043;GO:0065007;GO:0009889;GO:0050794;GO:0008150;GO:0051234;GO:0050896;GO:…	K22524	WBP2	------	------	ENOG4111FQW	S:Function unknown	PF02893.24	GRAM	GRAM domain	CYT
B4DHF5	-	-	361	B4DHF5_HUMAN cDNA FLJ53738, highly similar to Aquaporin-4 OS=Homo sapiens OX=9606 PE=2 SV=1	5.91	2.563	0.01007	up	yes	2040.0424	345.2051	344.98120459588	461.51588943819	433.506347656	255.969024658	250.355697632	324.90231662395	612.352478027	1397.67224121	2890.9951830106	4803.21142578	2269.05883789	266.964263916	CC:membrane;CC:cellular_component;CC:cellular anatomical entityMF:salt transmembrane transporter activity;MF:inorganic solute uptake transmembrane transporter activity;MF:transporter activity;MF:water channel activity;MF:transmembrane transporter activity;MF:channel activity;MF:molecular_function;MF:passive transmembrane transporter activity;MF:water transmembrane transporter activity	GO:0016020;GO:0005575;GO:0110165GO:1901702;GO:0015318;GO:0005215;GO:0015250;GO:0022857;GO:0015267;GO:0003674;GO:0022803;GO:0005372	------	------	------	------	COG0580	O:Posttranslational modification, protein turnover, chaperones	PF00230.24	MIP	Major intrinsic protein	CYT
A0A5C2GUX3	-	-	-	A0A5C2GUX3_HUMAN IG c1127_light_IGKV4-1_IGKJ2 (Fragment) OS=Homo sapiens OX=9606 PE=2 SV=1	2.512	1.329	0.00178	up	yes	1701.8451	677.5659	0	0	0	0	0	4065.39526367	2726.53149414	2063.8911900058	1364.72241211	480.089080811	1635.5952586575	1940.241291018	------	------	------	------	------	------	ENOG410YQB2	S:Function unknown	PF07686.21	V-set	Immunoglobulin V-set domain	CYT
A0A7S5C1G4	-	-	-	A0A7S5C1G4_HUMAN IGH c1354_heavy_IGHV1-18_IGHD3-9_IGHJ4 (Fragment) OS=Homo sapiens OX=9606 PE=2 SV=1	0.4334	-1.206	0.01539	down	yes	717.5681	1655.8565	1124.68688965	584.697570801	1060.2884042006	2592.8997579445	2098.2921836523	2474.27416992	701.98828125	755.07538196192	697.936462402	680.38136723883	710.74735082316	759.27980781214	------	------	------	------	------	------	ENOG4111YE0	S:Function unknown	PF07686.21	V-set	Immunoglobulin V-set domain	CYT
A0A5C2G5Z2	-	-	-	A0A5C2G5Z2_HUMAN IGH c376_heavy__IGHV3-11_IGHD6-19_IGHJ5 (Fragment) OS=Homo sapiens OX=9606 PE=2 SV=1	2.545	1.348	0.0003004	up	yes	1687.3287	662.9346	538.46828012954	690.48304560991	777.43459868002	727.6906768473	783.254089355	460.276763916	1601.527608532	2106.6106489091	1036.06799316	2622.52661133	1573.779663523	1183.4594182859	------	------	------	------	------	------	ENOG410YRS8;ENOG410YMG4;ENOG410YQJV;ENOG410YADZ;ENOG410YDAJ	S:Function unknown;	PF07686.21	V-set	Immunoglobulin V-set domain	CYT
A0A6M4C8G8	KDM5C	[Histone H3]-trimethyl-L-lysine(4) demethylase	8242	A0A6M4C8G8_HUMAN [histone H3]-trimethyl-L-lysine(4) demethylase OS=Homo sapiens OX=9606 GN=KDM5C PE=3 SV=1	5.153	2.365	0.001647	up	yes	1940.1251	376.4792	0	0	0	0	0	2258.875	1091.18554688	755.797973633	4558.77294922	4179.37646484	798.01684298238	257.60055542	BP:negative regulation of metabolic process;BP:regulation of primary metabolic process;BP:regulation of metabolic process;BP:macromolecular complex subunit organization;BP:regulation of cellular biosynthetic process;BP:negative regulation of cellular metabolic process;BP:regulation of cellular metabolic process;BP:negative regulation of transcription, DNA-templated;BP:regulation of biological pro…	GO:0009892;GO:0080090;GO:0019222;GO:0043933;GO:0031326;GO:0031324;GO:0031323;GO:0045892;GO:0050789;GO:0071840;GO:0071824;GO:0009890;GO:0048511;GO:0006325;GO:0009636;GO:0016043;GO:0019219;GO:0065007;GO:0048519;GO:0010468;GO:0010605;GO:0060255;GO:0009987;GO:0009889;GO:0050794;GO:1902679;GO:0008150;GO:0051171;GO:0008152;GO:2001141;GO:0042221;GO:0051253;GO:0032259;GO:0006338;GO:0051172;GO:0051252;GO:…	------	------	------	------	ENOG410XR9J	S:Function unknown	PF08429.15;PF02373.26;PF21323.1;PF02928.20;PF02375.21;PF00628.33;PF01388.25	PLU-1;JmjC;KDM5_C-hel;zf-C5HC2;JmjN;PHD;ARID	PLU-1-like protein;JmjC domain, hydroxylase;Lysine-specific demethylase 5, C-terminal helical domain;C5HC2 zinc finger;jmjN domain;PHD-finger;ARID/BRIGHT DNA binding domain	CYT
H3BTA2	PPP4C	Serine/threonine-protein phosphatase	-	H3BTA2_HUMAN Serine/threonine-protein phosphatase (Fragment) OS=Homo sapiens OX=9606 GN=PPP4C PE=1 SV=1	1.179	0.2376	0.04	up	yes	1244.0744	1054.7486	1206.53540039	1161.81054688	944.533630371	994.019775391	977.143005371	1044.44934082	1184.83752441	1134.03674316	1321.81054688	1570.88696289	1085.77893066	1167.09570312	BP:primary metabolic process;BP:regulation of primary metabolic process;BP:regulation of metabolic process;BP:regulation of cellular metabolic process;BP:regulation of DNA recombination;BP:nucleic acid metabolic process;BP:regulation of biological process;BP:cellular nitrogen compound metabolic process;BP:nitrogen compound metabolic process;BP:cellular metabolic process;BP:organic cyclic compound…	GO:0044238;GO:0080090;GO:0019222;GO:0031323;GO:0000018;GO:0090304;GO:0050789;GO:0034641;GO:0006807;GO:0044237;GO:1901360;GO:0051052;GO:0006139;GO:0051716;GO:0006302;GO:0000725;GO:0000724;GO:0071704;GO:0065007;GO:0048583;GO:0010569;GO:0006282;GO:0006281;GO:0019219;GO:0006725;GO:0009987;GO:0050794;GO:0006974;GO:0006950;GO:0008150;GO:0051171;GO:0008152;GO:0080134;GO:0046483;GO:0006310;GO:0060255;GO:…	------	------	------	------	COG0639	S:Function unknown	PF00149.32	Metallophos	Calcineurin-like phosphoesterase	CYT
F5GWT4	WNK1	Non-specific serine/threonine protein kinase	65125	F5GWT4_HUMAN non-specific serine/threonine protein kinase OS=Homo sapiens OX=9606 GN=WNK1 PE=1 SV=1	1.14	0.189	0.01306	up	yes	1208.3432	1060.1835	1136.7199707	1050.18322754	1152.78723145	925.725891113	1086.15063477	1009.53411865	1224.04101562	1289.65026855	1253.29138184	1250.70556641	1166.87097168	1065.5	BP:regulation of secretion;BP:negative regulation of secretion;BP:regulation of transport;BP:inorganic ion homeostasis;BP:negative regulation of cell adhesion mediated by integrin;BP:cellular response to stimulus;BP:peptidyl-threonine modification;BP:cell development;BP:regulation of cell size;BP:regulation of mitotic cytokinesis;BP:cellular response to chemokine;BP:response to chemokine;BP:prote…	GO:0051046;GO:0051048;GO:0051049;GO:0098771;GO:0033629;GO:0051716;GO:0018210;GO:0048468;GO:0008361;GO:1902412;GO:1990869;GO:1990868;GO:0019538;GO:0051781;GO:0009894;GO:0009895;GO:0009892;GO:0009893;GO:0009891;GO:0090263;GO:0051254;GO:0030177;GO:0035556;GO:0050789;GO:0051346;GO:0006884;GO:2000401;GO:0002684;GO:2000403;GO:0002682;GO:2000406;GO:0002688;GO:0072676;GO:0010557;GO:0010556;GO:0048869;GO:…	------	------	------	------	ENOG410XQWZ	T:Signal transduction mechanisms	PF00069.29;PF07714.21;PF12202.12	Pkinase;PK_Tyr_Ser-Thr;OSR1_C	Protein kinase domain;Protein tyrosine and serine/threonine kinase;Oxidative-stress-responsive kinase 1 C-terminal domain	CYT
B3KRK4	-	-	2017	B3KRK4_HUMAN cDNA FLJ34459 fis, clone HLUNG2002916, highly similar to SRC SUBSTRATE CORTACTIN OS=Homo sapiens OX=9606 PE=2 SV=1	1.775	0.8278	0.006754	up	yes	1436.0487	809.0102	675.733276367	1393.64086914	591.783081055	539.296203613	1008.81469727	644.793212891	1454.65405273	2030.18701172	1205.8074250832	1025.561076032	1634.30505371	1265.77746582	BP:negative regulation of apoptotic signaling pathway;BP:regulation of extrinsic apoptotic signaling pathway;BP:negative regulation of extrinsic apoptotic signaling pathway;BP:regulation of metabolic process;BP:regulation of apoptotic signaling pathway;BP:cellular component maintenance;BP:negative regulation of response to stimulus;BP:regulation of response to stimulus;BP:regulation of actin poly…	GO:2001234;GO:2001236;GO:2001237;GO:0019222;GO:2001233;GO:0043954;GO:0048585;GO:0048583;GO:0008064;GO:0008104;GO:0007165;GO:0007166;GO:0045987;GO:0071840;GO:0097061;GO:0097062;GO:0009968;GO:0070727;GO:0009966;GO:0051495;GO:0051493;GO:0099173;GO:0048518;GO:0048519;GO:0033036;GO:0006930;GO:0006937;GO:0045184;GO:0030516;GO:0016192;GO:0006940;GO:0010506;GO:0048870;GO:0010638;GO:0032535;GO:0009894;GO:…	K06106	CTTN, EMS1	hsa04530;hsa05205;hsa05131;hsa05130;hsa05100	Tight junction;Proteoglycans in cancer;Shigellosis;Pathogenic Escherichia coli infection;Bacterial invasion of epithelial cells	ENOG410XTAK	Z:Cytoskeleton	PF14604.10;PF00018.32;PF07653.21	SH3_9;SH3_1;SH3_2	Variant SH3 domain;SH3 domain;Variant SH3 domain	CYT
Q5SWX8	ODR4	Protein odr-4 homolog	54953	ODR4_HUMAN Protein odr-4 homolog OS=Homo sapiens OX=9606 GN=ODR4 PE=1 SV=1	1.167	0.2228	0.001454	up	yes	1195.1021	1023.9526	1009.87298584	1060.35717773	984.017211914	1073.26159668	982.803100586	1033.40356445	1157.14990234	1305.61352539	1244.59973145	1254.67102051	1155.93286133	1052.64562988	BP:protein localization;BP:cellular macromolecule localization;BP:biological_process;BP:cellular process;BP:macromolecule localization;BP:localization;BP:cellular localizationCC:membrane;CC:cellular_component;CC:cellular anatomical entity	GO:0008104;GO:0070727;GO:0008150;GO:0009987;GO:0033036;GO:0051179;GO:0051641GO:0016020;GO:0005575;GO:0110165	------	------	------	------	ENOG410XSI8	S:Function unknown	PF14778.10	ODR4-like	Odorant response abnormal 4-like	CYT
Q9UBU3	GHRL	Appetite-regulating hormone	51738	GHRL_HUMAN Appetite-regulating hormone OS=Homo sapiens OX=9606 GN=GHRL PE=1 SV=1	8.437	3.077	0.002766	up	yes	1964.5035	232.8476	199.767074585	268.940826416	172.944351196	132.756118774	420.164733887	202.51260889342	1262.11523438	3993.578125	1309.9136366001	2267.48193359	2770.09130859	183.840942383	BP:regulation of peptide transport;BP:positive regulation of insulin secretion;BP:positive regulation of multicellular organismal process;BP:regulation of secretion;BP:positive regulation of secretion;BP:negative regulation of secretion;BP:regulation of transport;BP:negative regulation of response to stimulus;BP:positive regulation of response to stimulus;BP:regulation of response to stimulus;BP:…	GO:0090087;GO:0032024;GO:0051240;GO:0051046;GO:0051047;GO:0051048;GO:0051049;GO:0048585;GO:0048584;GO:0048583;GO:0016358;GO:0031348;GO:2000831;GO:2000833;GO:0071840;GO:0050728;GO:0010605;GO:0019222;GO:0009966;GO:0045188;GO:0006869;GO:0050727;GO:0046879;GO:1901890;GO:0048513;GO:0048518;GO:0048519;GO:0035930;GO:0032720;GO:0042127;GO:0032652;GO:0035933;GO:0051051;GO:0051050;GO:0060255;GO:0050680;GO:…	K05254	GHRL	hsa04935;hsa04080;hsa04024	Growth hormone synthesis, secretion and action;Neuroactive ligand-receptor interaction;cAMP signaling pathway	ENOG410ZG1B	O:Posttranslational modification, protein turnover, chaperones	PF04643.16;PF04644.16	Motilin_assoc;Motilin_ghrelin	Motilin/ghrelin-associated peptide;Motilin/ghrelin	CYT
B4DLN7	-	-	57404	B4DLN7_HUMAN cDNA FLJ59248, highly similar to Homo sapiens cytochrome P450, family 20, subfamily A, polypeptide 1, transcript variant 1, mRNA OS=Homo sapiens OX=9606 PE=2 SV=1	2.494	1.318	0.001433	up	yes	1567.1711	628.3915	0	0	0	0	3770.34912109	0	1467.21240234	1403.0194121127	1839.8642521137	1457.6269576058	1504.8857073436	1730.41796875	CC:membrane;CC:cellular_component;CC:cellular anatomical entityMF:cation binding;MF:monooxygenase activity;MF:oxidoreductase activity, acting on paired donors, with incorporation or reduction of molecular oxygen;MF:heme binding;MF:transition metal ion binding;MF:tetrapyrrole binding;MF:organic cyclic compound binding;MF:ion binding;MF:catalytic activity;MF:molecular_function;MF:binding;MF:iron io…	GO:0016020;GO:0005575;GO:0110165GO:0043169;GO:0004497;GO:0016705;GO:0020037;GO:0046914;GO:0046906;GO:0097159;GO:0043167;GO:0003824;GO:0003674;GO:0005488;GO:0005506;GO:0046872;GO:1901363;GO:0016491	------	------	------	------	COG2124	Q:Secondary metabolites biosynthesis, transport and catabolism	PF00067.26	p450	Cytochrome P450	CYT
B3KT11	-	60S ribosomal export protein NMD3	51068	B3KT11_HUMAN 60S ribosomal export protein NMD3 OS=Homo sapiens OX=9606 PE=2 SV=1	1.219	0.2857	0.0314	up	yes	1203.2561	987.2732	1051.09143066	891.951477051	1208.41821289	886.409851074	977.918640137	907.849731445	1032.51818848	1264.36254883	1148.03442383	1544.84387207	1177.2121582	1052.56555176	BP:nuclear transport;BP:nuclear export;BP:regulation of primary metabolic process;BP:regulation of metabolic process;BP:protein localization;BP:establishment of organelle localization;BP:positive regulation of macromolecule metabolic process;BP:cellular macromolecule localization;BP:positive regulation of molecular function;BP:positive regulation of biological process;BP:macromolecule localizatio…	GO:0051169;GO:0051168;GO:0080090;GO:0019222;GO:0008104;GO:0051656;GO:0010604;GO:0070727;GO:0044093;GO:0048518;GO:0033036;GO:0060255;GO:0045184;GO:2001141;GO:0065009;GO:0031503;GO:1904751;GO:1904749;GO:0051252;GO:0009893;GO:0009891;GO:0000054;GO:0032092;GO:0065007;GO:0006810;GO:0009889;GO:0050794;GO:0008150;GO:0051234;GO:1900180;GO:1900182;GO:0046907;GO:0010557;GO:0010556;GO:0043393;GO:0051649;GO:…	K07562	NMD3	hsa03008;hsa03013	Ribosome biogenesis in eukaryotes;Nucleocytoplasmic transport	COG1499	J:Translation, ribosomal structure and biogenesis	PF04981.17;PF21192.1;PF21193.1	NMD3;NMD3_OB;NMD_SH3	NMD3 family;NMD3 OB-fold domain;NMD3 SH3 domain	CYT
Q569I7	-	IgG L chain	-	Q569I7_HUMAN Ig-like domain-containing protein OS=Homo sapiens OX=9606 PE=2 SV=1	17.58	4.136	0.0002221	up	yes	2057.3377	117.0248	0	0	0	702.148986816	0	0	1394.95874023	2103.84985352	2949.78173828	4122.92675781	1205.8041420537	566.70501709	CC:cellular_component;CC:membrane;CC:cellular anatomical entity	GO:0005575;GO:0016020;GO:0110165	------	------	------	------	ENOG41115Q6	S:Function unknown	PF07686.21;PF07654.19;PF13927.10	V-set;C1-set;Ig_3	Immunoglobulin V-set domain;Immunoglobulin C1-set domain;Immunoglobulin domain	CYT
A0A5C2GZT5	-	-	-	A0A5C2GZT5_HUMAN IG c1909_light_IGKV2D-28_IGKJ3 (Fragment) OS=Homo sapiens OX=9606 PE=2 SV=1	22.38	4.484	0.000307	up	yes	2028.5651	90.6563	543.937988281	0	0	0	0	0	1096.4468789437	348.314117432	3178.15087891	5997.08398438	721.25737705205	830.13721579313	------	------	------	------	------	------	ENOG4111A87;ENOG410ZN1U;ENOG410YS8R;ENOG41113FX;ENOG4110RHQ	S:Function unknown;	PF07686.21	V-set	Immunoglobulin V-set domain	CYT
Q9UNK0	STX8	Syntaxin-8	9482	STX8_HUMAN Syntaxin-8 OS=Homo sapiens OX=9606 GN=STX8 PE=1 SV=2	1.206	0.2702	0.0491	up	yes	1151.6305	955.244	1255.10461426	818.308288574	955.828796387	853.818481445	914.590454102	933.813354492	1330.37304688	1366.91271973	1059.70263672	1142.70202637	953.597167969	1056.49523926	BP:protein localization;BP:vesicle fusion;BP:membrane fusion;BP:membrane organization;BP:cellular component organization or biogenesis;BP:cellular response to stimulus;BP:cellular macromolecule localization;BP:response to organic substance;BP:macromolecule localization;BP:establishment of protein localization;BP:vesicle docking;BP:early endosome to late endosome transport;BP:vesicle-mediated tran…	GO:0008104;GO:0006906;GO:0061025;GO:0061024;GO:0071840;GO:0051716;GO:0070727;GO:0010033;GO:0033036;GO:0045184;GO:0048278;GO:0045022;GO:0016192;GO:0090174;GO:0016050;GO:0050789;GO:0016043;GO:0098927;GO:0065007;GO:0034097;GO:0006810;GO:0050794;GO:0008150;GO:0051234;GO:0046907;GO:0071345;GO:0050896;GO:0071346;GO:0051649;GO:0070887;GO:0032880;GO:0140056;GO:0009987;GO:1904375;GO:0032879;GO:0016482;GO:…	K08501	STX8	hsa04130	SNARE interactions in vesicular transport	ENOG410ZZA3	U:Intracellular trafficking, secretion, and vesicular transport	PF05739.23	SNARE	SNARE domain	CYT
A0A7I2V385	EIF4H	Eukaryotic translation initiation factor 4H	-	A0A7I2V385_HUMAN Eukaryotic translation initiation factor 4H OS=Homo sapiens OX=9606 GN=EIF4H PE=1 SV=1	1.882	0.9123	0.002427	up	yes	1340.7885	712.2735	561.979797363	1054.3112793	767.359619141	671.58970097136	602.78365043136	615.617248535	917.64630127	1869.41418457	1317.79199219	1810.54345703	1036.47277832	1092.86206055	BP:regulation of primary metabolic process;BP:developmental growth;BP:regulation of cellular biosynthetic process;BP:regulation of cellular metabolic process;BP:sexual reproduction;BP:regulation of biological process;BP:growth;BP:posttranscriptional regulation of gene expression;BP:regulation of protein metabolic process;BP:biological regulation;BP:regulation of gene expression;BP:regulation of m…	GO:0080090;GO:0048589;GO:0031326;GO:0031323;GO:0019953;GO:0050789;GO:0040007;GO:0010608;GO:0051246;GO:0065007;GO:0010468;GO:0060255;GO:0006446;GO:0009889;GO:0034248;GO:0008150;GO:0051171;GO:0019222;GO:0050794;GO:0000003;GO:0010556;GO:0006417GO:0016281;GO:0016020;GO:0034518;GO:0048471;GO:0110165;GO:0005844;GO:0032991;GO:0005829;GO:1990904;GO:0005575GO:0003674;GO:0005488;GO:0003676;GO:0050839;GO:19…	------	------	------	------	COG0724	M:Cell wall/membrane/envelope biogenesis	PF00076.26	RRM_1	RNA recognition motif	CYT
O43491	EPB41L2	Band 4.1-like protein 2	2037	E41L2_HUMAN Band 4.1-like protein 2 OS=Homo sapiens OX=9606 GN=EPB41L2 PE=1 SV=1	0.4406	-1.182	0.01125	down	yes	627.5985	1424.4189	1339.78637695	1123.9367299555	1511.55505371	1552.4899516014	1887.03198242	1131.71325684	456.245483398	926.167480469	686.889648438	128.726150513	632.53050400768	935.031799316	BP:actomyosin structure organization;BP:regulation of cellular localization;BP:actin cytoskeleton organization;BP:regulation of biological process;BP:cellular component organization or biogenesis;BP:regulation of protein localization;BP:cellular component organization;BP:biological regulation;BP:positive regulation of cellular protein localization;BP:positive regulation of biological process;BP:p…	GO:0031032;GO:0060341;GO:0030036;GO:0050789;GO:0071840;GO:0032880;GO:0016043;GO:0065007;GO:1903829;GO:0048518;GO:1904778;GO:0030029;GO:0009987;GO:1904377;GO:1904375;GO:0008150;GO:0032879;GO:0050794;GO:0006996;GO:0007010;GO:0030866;GO:0030865;GO:1904776;GO:0048522GO:0043229;GO:0043228;GO:0043226;GO:0005856;GO:0016020;GO:0005654;GO:0008180;GO:0110165;GO:0005737;GO:0005886;GO:0032991;GO:0043232;GO:0…	K23961	EPB41L1_2_3	------	------	ENOG410Y7NQ	S:Function unknown	PF05902.17;PF09380.14;PF00373.22;PF09379.14;PF04382.17;PF08736.15	4_1_CTD;FERM_C;FERM_M;FERM_N;SAB;FA	4.1 protein C-terminal domain;FERM C-terminal PH-like domain;FERM central domain;FERM N-terminal domain;SAB domain;FERM adjacent	CYT
K4ENJ5	-	-	-	K4ENJ5_HUMAN Beta actin (Fragment) OS=Homo sapiens OX=9606 PE=4 SV=1	9.122	3.189	0.0008733	up	yes	1847.4197	202.5229	0	0	0	0	0	1215.1373291	1209.74475098	398.275726318	3250.15795898	4999.71923828	416.169799805	810.45050643075	------	------	------	------	------	------	COG5277	Z:Cytoskeleton	PF00022.23	Actin	Actin	CYT
A0A7S5EX82	-	-	-	A0A7S5EX82_HUMAN IGH c1338_heavy_IGHV3-48_IGHD2-21_IGHJ4 (Fragment) OS=Homo sapiens OX=9606 PE=2 SV=1	0.386	-1.373	0.031	down	yes	569.7868	1476.2158	3094.92749023	596.45290845456	1060.7078652992	474.901489258	1908.5317330849	1721.7731710602	739.260131836	501.56895985648	431.503082275	594.85081040156	553.4505743953	598.08748437346	------	------	------	------	------	------	ENOG410YRS8;ENOG410YMG4;ENOG410YRGB;ENOG410YQJV;ENOG410YDAJ	S:Function unknown;	PF07686.21	V-set	Immunoglobulin V-set domain	CYT
B4DRE5	-	-	56181	B4DRE5_HUMAN Mitochondrial fission regulator OS=Homo sapiens OX=9606 PE=2 SV=1	1.567	0.648	0.02228	up	yes	1242.6856	793.1512	1028.76794434	562.812011719	979.015808105	873.899414062	823.415222168	490.996612549	1307.22473145	1474.25256348	802.930541992	1704.54785156	1210.30163574	956.856079102	BP:mitochondrial fission;BP:aerobic respiration;BP:cellular component organization;BP:generation of precursor metabolites and energy;BP:mitochondrion organization;BP:cellular component organization or biogenesis;BP:cellular process;BP:biological_process;BP:metabolic process;BP:organelle organization;BP:energy derivation by oxidation of organic compounds;BP:cellular metabolic process;BP:organelle …	GO:0000266;GO:0009060;GO:0016043;GO:0006091;GO:0007005;GO:0071840;GO:0009987;GO:0008150;GO:0008152;GO:0006996;GO:0015980;GO:0044237;GO:0048285;GO:0045333GO:0043229;GO:0043227;GO:0043226;GO:0005737;GO:0005739;GO:0110165;GO:0043231;GO:0005575	------	------	------	------	ENOG4111FGJ	O:Posttranslational modification, protein turnover, chaperones	PF05308.15	Mito_fiss_reg	Mitochondrial fission regulator	CYT
A0A1V0E3R2	HLA_DOB	HLA_DOB	3112	A0A1V0E3R2_HUMAN HLA-DOB OS=Homo sapiens OX=9606 GN=HLA_DOB PE=4 SV=1	1.749	0.8065	0.03373	up	yes	1295.0801	740.5942	1156.68005371	800.34598948185	703.86381206943	648.24464852895	572.340393066	562.090576172	666.599731445	1429.4948718332	850.70715332	1011.4612561331	1929.01708984	1883.2006314469	BP:positive regulation of response to stimulus;BP:regulation of response to stimulus;BP:cellular component organization or biogenesis;BP:positive regulation of biological process;BP:biological regulation;BP:negative regulation of antigen processing and presentation of peptide antigen;BP:negative regulation of antigen processing and presentation of peptide antigen via MHC class II;BP:regulation of…	GO:0048584;GO:0048583;GO:0071840;GO:0048518;GO:0065007;GO:0002584;GO:0002587;GO:0002586;GO:0002581;GO:0002580;GO:0002583;GO:0050865;GO:0002504;GO:0002501;GO:0002503;GO:0002376;GO:0022607;GO:0048002;GO:0050789;GO:0016043;GO:0065003;GO:0002684;GO:0002682;GO:0002683;GO:0019882;GO:0019884;GO:0019886;GO:0050794;GO:0008150;GO:0051239;GO:0006955;GO:0050896;GO:0045785;GO:0002694;GO:0002696;GO:0030155;GO:…	K06752	MHC2	hsa04659;hsa04658;hsa04612;hsa05330;hsa05332;hsa04672;hsa04514;hsa04145;hsa05310;hsa04940;hsa05416;hsa05140;hsa05168;hsa05169;hsa05145;hsa05164;hsa05166;hsa05322;hsa05323;hsa05320;hsa05321;hsa04640;hsa05150;hsa05152	Th17 cell differentiation;Th1 and Th2 cell differentiation;Antigen processing and presentation;Allograft rejection;Graft-versus-host disease;Intestinal immune network for IgA production;Cell adhesion molecules;Phagosome;Asthma;Type I diabetes mellitus;Viral myocarditis;Leishmaniasis;Herpes simplex virus 1 infection;Epstein-Barr virus infection;Toxoplasmosis;Influenza A;Human T-cell leukemia virus…	ENOG410YI0S	S:Function unknown	PF00969.23;PF07654.19	MHC_II_beta;C1-set	Class II histocompatibility antigen, beta domain;Immunoglobulin C1-set domain	PLA
A0A5C2FXV9	-	-	-	A0A5C2FXV9_HUMAN IGL c1474_light_IGLV1-40_IGLJ3 (Fragment) OS=Homo sapiens OX=9606 PE=2 SV=1	0.3917	-1.352	0.005063	down	yes	571.0524	1457.8293	698.444030762	1281.35778809	1266.32104492	2570.59863281	824.45916748	2105.79516602	332.47567749	781.773071289	708.748046875	523.832885742	609.340209961	470.144287109	------	------	------	------	------	------	ENOG4111BUY;ENOG410ZN0R	S:Function unknown;	PF07686.21	V-set	Immunoglobulin V-set domain	CYT
B4DLJ1	USF2	USF2	7392	B4DLJ1_HUMAN Upstream transcription factor 2, c-fos interacting OS=Homo sapiens OX=9606 GN=USF2 PE=1 SV=1	1.271	0.346	0.04508	up	yes	1116.7557	878.7623	1037.65063477	1067.56408691	813.372558594	594.816345215	1142.76367188	616.406616211	1134.85986328	1061.06884766	1190.19677734	1056.76501465	1103.84924316	1153.79431152	MF:protein dimerization activity;MF:molecular_function;MF:binding;MF:protein binding	GO:0046983;GO:0003674;GO:0005488;GO:0005515	K09106	USF	------	------	ENOG4111DV1	K:Transcription	PF00010.30	HLH	Helix-loop-helix DNA-binding domain	CYT
A0A5C2G1N1	-	-	-	A0A5C2G1N1_HUMAN IGL c2366_light_IGKV3-20_IGKJ1 (Fragment) OS=Homo sapiens OX=9606 PE=2 SV=1	4.363	2.125	0.003781	up	yes	1623.0295	371.9724	792.184814453	200.347442627	301.1434021	352.086151123	215.296936035	370.775695801	1610.12231445	4263.45166016	801.300048828	772.349487305	1693.0465142755	597.906799316	------	------	------	------	------	------	ENOG41115I2;ENOG410YSH4;ENOG410YQB2	S:Function unknown;	PF07686.21;PF13927.10	V-set;Ig_3	Immunoglobulin V-set domain;Immunoglobulin domain	CYT
A0A7S5C2L3	-	-	-	A0A7S5C2L3_HUMAN IGH c580_heavy_IGHV3-23_IGHD1-14_IGHJ2 (Fragment) OS=Homo sapiens OX=9606 PE=2 SV=1	13.35	3.739	0.0006855	up	yes	1843.5682	138.0917	0	0	828.550292969	0	0	0	347.317199707	1194.6558724649	5613.40869141	2674.9609375	947.84904911743	283.217254639	------	------	------	------	------	------	ENOG410YRS8;ENOG410YRGB;ENOG410YQJV;ENOG410YMG4;ENOG410YADZ	S:Function unknown;	PF07686.21	V-set	Immunoglobulin V-set domain	CYT
B0LPE5	AKT1	RAC-alpha serine/threonine-protein kinase	207	B0LPE5_HUMAN RAC-alpha serine/threonine-protein kinase OS=Homo sapiens OX=9606 GN=AKT1 PE=1 SV=1	1.179	0.2376	0.03648	up	yes	1069.4322	907.0354	810.329467773	852.14050293	974.274291992	1018.57513428	959.911254883	826.981750488	1068.99169922	908.913818359	1233.66772461	1230.14160156	925.980651855	1048.89782715	BP:negative regulation of apoptotic signaling pathway;BP:positive regulation of developmental growth;BP:response to abiotic stimulus;BP:positive regulation of proteasomal ubiquitin-dependent protein catabolic process;BP:regulation of primary metabolic process;BP:regulation of proteasomal ubiquitin-dependent protein catabolic process;BP:regulation of apoptotic signaling pathway;BP:regulation of tr…	GO:2001234;GO:0048639;GO:0009628;GO:0032436;GO:0080090;GO:0032434;GO:2001233;GO:0051049;GO:0048585;GO:0070231;GO:0048583;GO:1901652;GO:0060716;GO:0061024;GO:0007009;GO:0007165;GO:0007166;GO:0007167;GO:0007169;GO:0048266;GO:0031344;GO:0071840;GO:0051716;GO:0010605;GO:0019222;GO:0009968;GO:0009966;GO:0048869;GO:0070849;GO:0043067;GO:0032446;GO:0048513;GO:0034694;GO:0034695;GO:0048518;GO:0048519;GO:…	K04456	AKT	hsa04010;hsa04929;hsa04926;hsa04923;hsa04922;hsa04920;hsa01521;hsa01522;hsa01524;hsa05168;hsa05169;hsa05164;hsa05165;hsa05166;hsa05167;hsa05160;hsa05161;hsa05162;hsa05163;hsa04910;hsa04014;hsa04012;hsa04914;hsa04915;hsa04919;hsa04152;hsa04150;hsa04151;hsa04725;hsa05170;hsa04550;hsa04022;hsa04024;hsa05418;hsa04140;hsa04380;hsa05415;hsa05417;hsa05142;hsa05145;hsa04625;hsa04620;hsa04071;hsa04973;hsa…	MAPK signaling pathway;GnRH secretion;Relaxin signaling pathway;Regulation of lipolysis in adipocytes;Glucagon signaling pathway;Adipocytokine signaling pathway;EGFR tyrosine kinase inhibitor resistance;Endocrine resistance;Platinum drug resistance;Herpes simplex virus 1 infection;Epstein-Barr virus infection;Influenza A;Human papillomavirus infection;Human T-cell leukemia virus 1 infection;Kapos…	ENOG410XNPH	K:Transcription	PF00069.29;PF07714.21;PF00169.33;PF00433.28;PF14531.10	Pkinase;PK_Tyr_Ser-Thr;PH;Pkinase_C;Kinase-like	Protein kinase domain;Protein tyrosine and serine/threonine kinase;PH domain;Protein kinase C terminal domain;Kinase-like	CYT
A0A5C2G5V9	-	-	-	A0A5C2G5V9_HUMAN IGH c356_heavy__IGHV3-43_IGHD3-9_IGHJ3 (Fragment) OS=Homo sapiens OX=9606 PE=2 SV=1	2.243	1.165	0.003485	up	yes	1349.9983	601.9621	704.519897461	514.39010777451	416.798675537	551.9424188816	668.636535645	755.4852215862	1681.2642745884	1660.5504612605	687.817687988	2024.35559082	1222.7448779846	823.25680424938	------	------	------	------	------	------	ENOG410YRS8;ENOG410YMG4;ENOG410YQJV;ENOG410YRGB	S:Function unknown;	PF07686.21	V-set	Immunoglobulin V-set domain	CYT
P53611	RABGGTB	Geranylgeranyl transferase type-2 subunit beta	5876	PGTB2_HUMAN Geranylgeranyl transferase type-2 subunit beta OS=Homo sapiens OX=9606 GN=RABGGTB PE=1 SV=2	1.259	0.3323	0.01209	up	yes	1083.9322	860.8479	981.443237305	920.553100586	688.532043457	1004.94476318	799.498535156	770.115539551	991.776489258	1090.00134277	1202.359375	1257.19836426	1017.49334717	944.764160156	BP:metabolic process;BP:organonitrogen compound metabolic process;BP:nitrogen compound metabolic process;BP:organic substance metabolic process;BP:prenylation;BP:multicellular organismal process;BP:neurological system process;BP:cellular process;BP:visual perception;BP:sensory perception;BP:sensory perception of light stimulus;BP:macromolecule modification;BP:protein modification process;BP:biolo…	GO:0008152;GO:1901564;GO:0006807;GO:0071704;GO:0097354;GO:0032501;GO:0050877;GO:0009987;GO:0007601;GO:0007600;GO:0050953;GO:0043412;GO:0036211;GO:0008150;GO:0003008;GO:0044238;GO:0018342;GO:0018344;GO:0019538;GO:0044237;GO:0043170GO:0005968;GO:0016020;GO:0110165;GO:1902494;GO:1990234;GO:0005886;GO:0032991;GO:0005829;GO:0005575GO:0019899;GO:0031267;GO:0051020;GO:0003674;GO:0005488;GO:0140096;GO:00…	K05956	RABGGTB	------	------	COG5029	G:Carbohydrate transport and metabolism	PF00432.25	Prenyltrans	Prenyltransferase and squalene oxidase repeat	CYT
Q6Y7W6	GIGYF2	GRB10-interacting GYF protein 2	26058	GGYF2_HUMAN GRB10-interacting GYF protein 2 OS=Homo sapiens OX=9606 GN=GIGYF2 PE=1 SV=1	1.239	0.3092	0.02868	up	yes	1073.4534	866.5262	962.374755859	926.370849609	821.587097168	703.043579102	776.00793457	1009.77294922	980.93963623	1002.14654541	1233.34899902	1317.67883301	892.478942871	1014.12738037	BP:developmental growth;BP:anatomical structure homeostasis;BP:cell differentiation in spinal cord;BP:negative regulation of response to stimulus;BP:regulation of response to stimulus;BP:behavior;BP:negative regulation of defense response;BP:signal transduction;BP:multicellular organism growth;BP:enzyme linked receptor protein signaling pathway;BP:transmembrane receptor protein tyrosine kinase si…	GO:0048589;GO:0060249;GO:0021515;GO:0048585;GO:0048583;GO:0007610;GO:0031348;GO:0007165;GO:0035264;GO:0007167;GO:0007169;GO:0031347;GO:0080090;GO:0051716;GO:0045786;GO:0009968;GO:0009966;GO:0048869;GO:0048518;GO:0048519;GO:0021522;GO:0060255;GO:0006446;GO:0061013;GO:0061014;GO:0061157;GO:0003008;GO:0048873;GO:0044249;GO:0048871;GO:0045824;GO:0033554;GO:0016441;GO:0060759;GO:0009896;GO:0007631;GO:…	K18730	GIGYF	------	------	ENOG4111Q0Y	S:Function unknown	PF02213.20;PF14237.10	GYF;GYF_2	GYF domain;GYF domain 2	CYT
Q53EM9	-	-	23428	Q53EM9_HUMAN Large neutral amino acids transporter small subunit 2 (Fragment) OS=Homo sapiens OX=9606 PE=2 SV=1	1.344	0.4265	0.04771	up	yes	1106.9064	823.3161	518.77166748	1022.29589844	919.810424805	782.378479004	836.287719727	860.352539062	1037.67175293	872.630371094	993.105102539	976.774536133	1121.97790527	1639.27856445	BP:L-alanine transmembrane transport;BP:amino acid import across plasma membrane;BP:amino acid transport;BP:leucine import across plasma membrane;BP:glycine transport;BP:thyroid hormone transport;BP:organic acid transmembrane transport;BP:carboxylic acid transmembrane transport;BP:vascular process in circulatory system;BP:hormone transport;BP:import across plasma membrane;BP:transport across bloo…	GO:1904557;GO:0089718;GO:0006865;GO:0098713;GO:0015816;GO:0070327;GO:1903825;GO:1905039;GO:0003018;GO:0009914;GO:0098739;GO:0150104;GO:0015829;GO:1903801;GO:0051179;GO:0071705;GO:0071702;GO:0065007;GO:0003008;GO:0032501;GO:1904273;GO:0009987;GO:0015849;GO:1902475;GO:0006810;GO:0015711;GO:0010232;GO:0010817;GO:0015804;GO:0035524;GO:0015820;GO:0015807;GO:0008150;GO:0015827;GO:0015803;GO:0051234;GO:…	K13781	SLC7A8, LAT2	hsa04974	Protein digestion and absorption	COG0531	Q:Secondary metabolites biosynthesis, transport and catabolism	PF13520.10;PF00324.25	AA_permease_2;AA_permease	Amino acid permease;Amino acid permease	CYT
X5D2X2	SEZ6L2	SEZ6L2	26470	X5D2X2_HUMAN Seizure related 6-like protein 2 isoform H OS=Homo sapiens OX=9606 GN=SEZ6L2 PE=2 SV=1	153.9	7.266	2.774E-6	up	yes	1889.4999	12.2809	0	73.6854095459	0	0	0	0	1736.76013184	1713.80541992	2448.5316694446	2339.55859375	1581.16223145	1517.1816106095	BP:synapse organization;BP:cell junction organization;BP:regulation of response to stimulus;BP:regulation of signaling;BP:regulation of cell communication;BP:developmental maturation;BP:cellular component organization or biogenesis;BP:regulation of signal transduction;BP:cellular component organization;BP:regulation of biological process;BP:biological regulation;BP:developmental process;BP:cellul…	GO:0050808;GO:0034330;GO:0048583;GO:0023051;GO:0010646;GO:0021700;GO:0071840;GO:0009966;GO:0016043;GO:0050789;GO:0065007;GO:0032502;GO:0009987;GO:0050794;GO:0008150;GO:0060074;GO:1902531;GO:0090036GO:0005783;GO:0005789;GO:0043229;GO:0043226;GO:0031090;GO:0043227;GO:0016020;GO:0043025;GO:0110165;GO:0044297;GO:0005886;GO:0043231;GO:0005575	K24363	SEZ6	------	------	ENOG410ZD9C	U:Intracellular trafficking, secretion, and vesicular transport	------	------	------	CYT
A0A3G1LBH1	KRAS	KRAS	-	A0A3G1LBH1_HUMAN GTPase KRas OS=Homo sapiens OX=9606 GN=KRAS PE=3 SV=1	1.899	0.9252	0.004497	up	yes	1244.374	655.378	1087.44775391	551.553283691	866.751037598	517.271789551	371.699462891	537.54466183314	1561.11621094	958.412414551	1678.8770192098	1189.9544556861	946.264892578	1131.6192460013	BP:signal transduction;BP:regulation of biological process;BP:biological regulation;BP:cellular process;BP:regulation of cellular process;BP:biological_processCC:cytoplasm;CC:membrane;CC:cellular anatomical entity;CC:cellular_componentMF:purine ribonucleoside triphosphate binding;MF:heterocyclic compound binding;MF:molecular_function;MF:ion binding;MF:nucleoside phosphate binding;MF:pyrophosphata…	GO:0007165;GO:0050789;GO:0065007;GO:0009987;GO:0050794;GO:0008150GO:0005737;GO:0016020;GO:0110165;GO:0005575GO:0035639;GO:1901363;GO:0003674;GO:0043167;GO:1901265;GO:0016462;GO:0000166;GO:0032561;GO:0017076;GO:0005525;GO:0016787;GO:0003924;GO:0017111;GO:0036094;GO:0003824;GO:0016818;GO:0097367;GO:0097159;GO:0016817;GO:0043168;GO:0019001;GO:0032555;GO:0032553;GO:0005488	------	------	------	------	COG1100	S:Function unknown	PF00071.26;PF08477.17;PF00025.25;PF00009.31;PF01926.27;PF03193.20	Ras;Roc;Arf;GTP_EFTU;MMR_HSR1;RsgA_GTPase	Ras family;Ras of Complex, Roc, domain of DAPkinase;ADP-ribosylation factor family;Elongation factor Tu GTP binding domain;50S ribosome-binding GTPase;RsgA GTPase	CYT
Q5TH69	ARFGEF3	Brefeldin A-inhibited guanine nucleotide-exchange protein 3	57221	BIG3_HUMAN Brefeldin A-inhibited guanine nucleotide-exchange protein 3 OS=Homo sapiens OX=9606 GN=ARFGEF3 PE=1 SV=3	1.404	0.4895	0.04928	up	yes	1099.08	782.8004	801.108032227	1108.52026367	628.798339844	833.707824707	551.803283691	772.864501953	688.231445312	1294.3651123	885.109191895	1474.80725098	1159.02856445	1092.93823242	BP:regulation of signaling;BP:regulation of cell communication;BP:regulation of biological process;BP:regulation of signal transduction;BP:biological regulation;BP:regulation of Ras protein signal transduction;BP:regulation of ARF protein signal transduction;BP:regulation of small GTPase mediated signal transduction;BP:regulation of response to stimulus;BP:regulation of cellular process;BP:biolog…	GO:0023051;GO:0010646;GO:0050789;GO:0009966;GO:0065007;GO:0046578;GO:0032012;GO:0051056;GO:0048583;GO:0050794;GO:0008150;GO:1902531GO:0031090;GO:0016020;GO:0110165;GO:0098588;GO:0030658;GO:0030659;GO:0012506;GO:0005575GO:0005085;GO:0003674;GO:0098772;GO:0030234;GO:0060589;GO:0030695	K17572	ARFGEF3, KEPI	------	------	ENOG410XNND	S:Function unknown	PF20252.2;PF16213.9;PF09324.14	BIG2_C;DCB;Sec7-like_HDS	BIG2 C-terminal domain;Mon2/Sec7/BIG1-like, dimerisation and cyclophilin-binding domain;Mon2/Sec7/BIG1-like, HDS	CYT
A0A5C2FYP2	-	-	-	A0A5C2FYP2_HUMAN IGL c2032_light_IGKV3D-20_IGKJ4 (Fragment) OS=Homo sapiens OX=9606 PE=2 SV=1	2.217	1.149	0.03182	up	yes	1287.47	580.8381	1347.58081055	184.548599243	797.854248047	510.328643799	487.343017578	157.37298584	2471.64355469	1323.49401855	1123.25500488	598.778381348	925.31656505333	1282.332339793	------	------	------	------	------	------	ENOG410YSH4;ENOG41115I2;ENOG410YQB2	S:Function unknown;	PF07686.21;PF13927.10	V-set;Ig_3	Immunoglobulin V-set domain;Immunoglobulin domain	CYT
A8K394	-	-	4926	A8K394_HUMAN cDNA FLJ76708, highly similar to Homo sapiens nuclear mitotic apparatus protein 1 (NUMA1), mRNA (Fragment) OS=Homo sapiens OX=9606 PE=2 SV=1	0.008042	-6.958	4.918E-6	down	yes	14.9012	1852.9876	2373.28369141	945.629394531	2148.0657064391	1696.5192139676	1850.382218893	2104.04516602	0	0	0	0	89.4073104858	0	BP:regulation of microtubule polymerization or depolymerization;BP:positive regulation of microtubule polymerization or depolymerization;BP:regulation of microtubule polymerization;BP:positive regulation of intracellular transport;BP:positive regulation of microtubule polymerization;BP:regulation of transport;BP:regulation of intracellular transport;BP:positive regulation of response to stimulus;…	GO:0031110;GO:0031112;GO:0031113;GO:0032388;GO:0031116;GO:0051049;GO:0032386;GO:0048584;GO:0048583;GO:0033047;GO:0062033;GO:0090169;GO:0071840;GO:0030856;GO:1905832;GO:0045787;GO:0009966;GO:0030513;GO:0051495;GO:0051493;GO:0051798;GO:0048518;GO:0030858;GO:0051797;GO:0051050;GO:0051294;GO:0045604;GO:0051293;GO:1904377;GO:0055048;GO:0030510;GO:0010638;GO:0070507;GO:0022607;GO:0032888;GO:0090092;GO:…	K16808	NUMA1	------	------	ENOG41125FF	U:Intracellular trafficking, secretion, and vesicular transport	PF21670.1	HOOK_N_NuMA	NuMA N-terminal hook domain	CYT
A0A5C2G659	-	-	-	A0A5C2G659_HUMAN IGL c4110_light_IGLV1-51_IGLJ2 (Fragment) OS=Homo sapiens OX=9606 PE=2 SV=1	0.1977	-2.339	0.00116	down	yes	304.304	1539.4688	3134.93554688	562.32288674032	582.143920898	534.38013131352	2191.5357591587	2231.4945837471	0	1825.82409668	0	0	0	0	------	------	------	------	------	------	ENOG4111BUY;ENOG41117U9;ENOG41115EY	S:Function unknown;	PF07686.21;PF13927.10	V-set;Ig_3	Immunoglobulin V-set domain;Immunoglobulin domain	CYT
J3KN66	TOR1AIP1	TOR1AIP1	-	J3KN66_HUMAN Torsin-1A-interacting protein 1 OS=Homo sapiens OX=9606 GN=TOR1AIP1 PE=1 SV=1	3.601	1.848	0.001016	up	yes	1418.667	393.9901	2363.94042969	0	0	0	0	0	1852.97167969	1374.50720215	984.191650391	1183.3771171138	1404.8669489469	1712.08764648	BP:protein localization to nucleus;BP:protein localization;BP:membrane organization;BP:cellular component organization or biogenesis;BP:cellular macromolecule localization;BP:cellular component organization;BP:nuclear membrane organization;BP:macromolecule localization;BP:cellular process;BP:biological_process;BP:localization;BP:cellular localization;BP:protein localization to nuclear envelope;BP…	GO:0034504;GO:0008104;GO:0061024;GO:0071840;GO:0070727;GO:0016043;GO:0071763;GO:0033036;GO:0009987;GO:0008150;GO:0051179;GO:0051641;GO:0090435;GO:0033365GO:0031090;GO:0016020;GO:0110165;GO:0031965;GO:0005575GO:0019899;GO:0003674;GO:0005488;GO:0060590;GO:0098772;GO:0001671;GO:0051117;GO:0008092;GO:0005515	------	------	------	------	ENOG4111IZJ	O:Posttranslational modification, protein turnover, chaperones	PF05609.16;PF20443.2	LAP1_C;LAP1_N	Lamina-associated polypeptide 1, AAA+ activator domain;Lamina-associated polypeptide 1, N-terminal	CYT
A0A5C2GT23	-	-	-	A0A5C2GT23_HUMAN IG c1239_light_IGLV6-57_IGLJ2 (Fragment) OS=Homo sapiens OX=9606 PE=2 SV=1	13.16	3.718	0.0012	up	yes	1672.5361	127.1015	0	0	0	0	762.608886719	0	1699.75854492	883.27639400939	4579.2361764391	2517.7571990424	273.11819855109	82.0700836182	------	------	------	------	------	------	ENOG410YGIT;ENOG41117U9	S:Function unknown;	PF07686.21;PF13927.10	V-set;Ig_3	Immunoglobulin V-set domain;Immunoglobulin domain	CYT
Q96CU9	FOXRED1	FAD-dependent oxidoreductase domain-containing protein 1	55572	FXRD1_HUMAN FAD-dependent oxidoreductase domain-containing protein 1 OS=Homo sapiens OX=9606 GN=FOXRED1 PE=1 SV=2	1.499	0.584	0.0379	up	yes	1077.9476	718.9518	824.410583496	756.880310059	734.15234375	821.403015137	577.885925293	598.97833252	1025.09606934	1106.46728516	1040.21142578	1767.08178711	917.583068848	611.245727539	BP:cellular component assembly;BP:macromolecular complex subunit organization;BP:cellular component organization or biogenesis;BP:mitochondrial respiratory chain complex I assembly;BP:NADH dehydrogenase complex assembly;BP:cellular component organization;BP:macromolecular complex assembly;BP:mitochondrial respiratory chain complex assembly;BP:cellular process;BP:biological_processCC:oxidoreductas…	GO:0022607;GO:0043933;GO:0071840;GO:0032981;GO:0010257;GO:0016043;GO:0065003;GO:0033108;GO:0009987;GO:0008150GO:1990204;GO:0043229;GO:0005739;GO:0043227;GO:0043226;GO:1902494;GO:0005737;GO:0031090;GO:0016020;GO:0098803;GO:0098800;GO:0110165;GO:1902495;GO:0098796;GO:1990351;GO:0031966;GO:0045271;GO:0032991;GO:0043231;GO:0030964;GO:0019866;GO:0005575;GO:0005743;GO:0005747;GO:0098798GO:0003674;GO:00…	K18166	FOXRED1	------	------	ENOG410XNXW	S:Function unknown	PF01266.28	DAO	FAD dependent oxidoreductase	CYT
A0A5C2GH60	-	-	-	A0A5C2GH60_HUMAN IG c544_heavy_IGHV3-7_IGHD3-3_IGHJ3 (Fragment) OS=Homo sapiens OX=9606 PE=2 SV=1	2.444	1.289	0.01028	up	yes	1272.0528	520.4541	466.61957747193	586.94863342931	462.06369245565	363.498077393	731.62116789152	511.973236084	1589.50976562	562.769470215	2717.8291117741	878.32441167225	803.91594670025	1079.9678379392	------	------	------	------	------	------	ENOG410YRS8;ENOG410YMG4;ENOG410YRGB;ENOG410YQJV	S:Function unknown;	PF07686.21	V-set	Immunoglobulin V-set domain	CYT
Q8TBP5	FAM174A	Membrane protein FAM174A	345757	F174A_HUMAN Membrane protein FAM174A OS=Homo sapiens OX=9606 GN=FAM174A PE=1 SV=1	1.686	0.7536	0.03117	up	yes	1111.0774	658.837	791.143981934	233.174224854	521.94255743477	1003.99267578	472.930847168	929.837524414	975.376403809	833.928955078	1304.77111816	1483.55834961	868.452270508	1200.3770752	CC:cellular_component;CC:membrane;CC:cellular anatomical entity	GO:0005575;GO:0016020;GO:0110165	------	------	------	------	ENOG410Y1DI	S:Function unknown	PF06679.16	DUF1180	Protein of unknown function	CYT
A0A1W2PR68	ME2	Malic enzyme	-	A0A1W2PR68_HUMAN Malic enzyme OS=Homo sapiens OX=9606 GN=ME2 PE=1 SV=1	5.86	2.551	0.0008909	up	yes	1500.3736	256.0497	0	0	0	0	0	1536.2980957	557.509399414	1283.01000977	1511.40393066	4010.62524414	665.25706193967	974.43600172878	MF:cation binding;MF:ion binding;MF:oxidoreductase activity, acting on CH-OH group of donors;MF:malate dehydrogenase activity;MF:oxidoreductase activity, acting on the CH-OH group of donors, NAD or NADP as acceptor;MF:adenyl nucleotide binding;MF:NAD binding;MF:malate dehydrogenas;MF:malic enzyme activity;MF:nucleotide binding;MF:small molecule binding;MF:catalytic activity;MF:molecular_function;…	GO:0043169;GO:0043167;GO:0016614;GO:0016615;GO:0016616;GO:0030554;GO:0051287;GO:0004471;GO:0004470;GO:0000166;GO:0036094;GO:0003824;GO:0003674;GO:0005488;GO:0097159;GO:0017076;GO:0046872;GO:1901363;GO:1901265;GO:0016491	------	------	------	------	COG0281	C:Energy production and conversion	PF03949.19;PF00390.23	Malic_M;malic	Malic enzyme, NAD binding domain;Malic enzyme, N-terminal domain	CYT
P00480	OTC	Ornithine transcarbamylase, mitochondrial	5009	OTC_HUMAN Ornithine transcarbamylase, mitochondrial OS=Homo sapiens OX=9606 GN=OTC PE=1 SV=3	0.3705	-1.432	0.03093	down	yes	473.1466	1277.0777	615.490966797	2831.45410156	1026.57763672	1915.12353516	651.631713867	622.188476562	174.063064575	94.7081222534	234.608947754	412.93909374435	558.879089355	1363.68127441	BP:small molecule metabolic process;BP:small molecule catabolic process;BP:small molecule biosynthetic process;BP:inorganic ion homeostasis;BP:arginine biosynthetic process via ornithine;BP:animal organ development;BP:urea metabolic process;BP:response to metal ion;BP:oxoacid metabolic process;BP:response to peptide hormone;BP:response to inorganic substance;BP:response to organic substance;BP:or…	GO:0044281;GO:0044282;GO:0044283;GO:0098771;GO:0042450;GO:0048513;GO:0019627;GO:0010038;GO:0043436;GO:0043434;GO:0010035;GO:0010033;GO:1901565;GO:1901564;GO:1901566;GO:0010243;GO:0016053;GO:0048878;GO:0097272;GO:0000050;GO:0016054;GO:0048565;GO:0006593;GO:0006591;GO:0031667;GO:0009063;GO:0010043;GO:0006807;GO:0009064;GO:1901576;GO:1901575;GO:0008150;GO:0008152;GO:0034641;GO:0008652;GO:0044271;GO:…	K00611	OTC, argF, argI	hsa01230;hsa01100;hsa00220	Biosynthesis of amino acids;Metabolic pathways;Arginine biosynthesis	COG0078	E:Amino acid transport and metabolism	PF00185.28;PF02729.25	OTCace;OTCace_N	Aspartate/ornithine carbamoyltransferase, Asp/Orn binding domain;Aspartate/ornithine carbamoyltransferase, carbamoyl-P binding domain	CYT
A0A1W2PQC2	HADH	HADH	-	A0A1W2PQC2_HUMAN Hydroxyacyl-CoA dehydrogenase (Fragment) OS=Homo sapiens OX=9606 GN=HADH PE=1 SV=1	17.63	4.14	0.0004651	up	yes	1654.2339	93.8236	0	0	0	0	0	562.94140625	745.222412109	239.272537231	1258.75537109	5861.59228516	512.04930848717	1308.5117028329	BP:regulation of peptide transport;BP:lipid oxidation;BP:regulation of metabolic process;BP:negative regulation of secretion;BP:regulation of transport;BP:small molecule metabolic process;BP:small molecule catabolic process;BP:regulation of secretion;BP:positive regulation of biological process;BP:negative regulation of biological process;BP:negative regulation of transport;BP:response to activit…	GO:0090087;GO:0034440;GO:0019222;GO:0051048;GO:0051049;GO:0044281;GO:0044282;GO:0051046;GO:0048518;GO:0048519;GO:0051051;GO:0014823;GO:0032787;GO:0090276;GO:0072329;GO:0043436;GO:0043434;GO:0090278;GO:0010033;GO:0006082;GO:0016054;GO:1903530;GO:0010243;GO:0010648;GO:0009893;GO:0009062;GO:0051223;GO:0051224;GO:0050789;GO:1901575;GO:0050708;GO:0050709;GO:0016042;GO:0065007;GO:0065008;GO:0070201;GO:…	K00022	HADH	hsa00310;hsa00062;hsa01100;hsa00071;hsa00280;hsa00380;hsa01212;hsa00650	Lysine degradation;Fatty acid elongation;Metabolic pathways;Fatty acid degradation;Valine, leucine and isoleucine degradation;Tryptophan metabolism;Fatty acid metabolism;Butanoate metabolism	COG1250	I:Lipid transport and metabolism	PF02737.22	3HCDH_N	3-hydroxyacyl-CoA dehydrogenase, NAD binding domain	CYT
P08034	GJB1	Gap junction beta-1 protein	2705	CXB1_HUMAN Gap junction beta-1 protein OS=Homo sapiens OX=9606 GN=GJB1 PE=1 SV=1	4.132	2.047	0.007165	up	yes	1405.4356	340.1706	358.649658203	570.885009766	308.7948786422	124.04662323	333.40842770369	345.23900665572	1547.933271382	1401.7166097152	2081.2975721525	2040.8489968113	234.012802124	1126.80432129	BP:nucleobase-containing compound transport;BP:cellular component assembly;BP:cell junction organization;BP:nucleotide transport;BP:cell-cell junction assembly;BP:regulation of biological process;BP:cellular component organization or biogenesis;BP:carbohydrate derivative transport;BP:cellular component organization;BP:localization;BP:nitrogen compound transport;BP:biological regulation;BP:organic…	GO:0015931;GO:0022607;GO:0034330;GO:0006862;GO:0007043;GO:0050789;GO:0071840;GO:1901264;GO:0016043;GO:0051179;GO:0071705;GO:0065007;GO:0071702;GO:0023052;GO:0032502;GO:0016264;GO:0006810;GO:0015868;GO:0015865;GO:0008150;GO:0045216;GO:0007267;GO:0007154;GO:0035295;GO:0051234;GO:0034329;GO:0007399;GO:1905867;GO:0048856;GO:0015748;GO:0048731;GO:0009987GO:0005789;GO:0005922;GO:0005737;GO:0098797;GO:0…	K07620	GJB1, CX32	------	------	ENOG410Y7VN	U:Intracellular trafficking, secretion, and vesicular transport	PF00029.23	Connexin	Connexin	CYT
A7E2D8	ATP2B4	Calcium-transporting ATPase	493	A7E2D8_HUMAN Calcium-transporting ATPase OS=Homo sapiens OX=9606 GN=ATP2B4 PE=2 SV=1	0.3719	-1.427	0.002942	down	yes	470.7331	1265.7746	918.094177246	865.576721191	2397.09521484	583.138793945	1845.7701416	984.97255312422	337.056365967	505.34892059259	553.103149414	521.26705103759	466.886901855	440.73627803735	BP:regulation of transport;BP:negative regulation of calcium-mediated signaling;BP:regulation of calcium-mediated signaling;BP:inorganic ion homeostasis;BP:cellular response to stimulus;BP:negative regulation of cellular amine metabolic process;BP:regulation of cellular amine metabolic process;BP:regulation of protein kinase activity;BP:spermatogenesis;BP:regulation of phosphorylation;BP:regulati…	GO:0051049;GO:0050849;GO:0050848;GO:0098771;GO:0051716;GO:0033239;GO:0033238;GO:0045859;GO:0007283;GO:0042325;GO:0010632;GO:0010633;GO:0051001;GO:0009894;GO:0009895;GO:0009892;GO:0009893;GO:0009890;GO:1901342;GO:1901343;GO:0071867;GO:0071868;GO:0071869;GO:0071900;GO:0050789;GO:0051341;GO:0051347;GO:0022603;GO:0097553;GO:0050790;GO:1903522;GO:0010556;GO:0010558;GO:0071871;GO:0021766;GO:0098736;GO:…	K05850	ATP2B	hsa04970;hsa04961;hsa04022;hsa04020;hsa04972;hsa04024;hsa04978;hsa04925;hsa04261	Salivary secretion;Endocrine and other factor-regulated calcium reabsorption;cGMP-PKG signaling pathway;Calcium signaling pathway;Pancreatic secretion;cAMP signaling pathway;Mineral absorption;Aldosterone synthesis and secretion;Adrenergic signaling in cardiomyocytes	ENOG410XNNC	S:Function unknown	PF00689.25;PF00122.24;PF00690.30;PF13246.10;PF12424.12;PF00702.30;PF08282.16	Cation_ATPase_C;E1-E2_ATPase;Cation_ATPase_N;Cation_ATPase;ATP_Ca_trans_C;Hydrolase;Hydrolase_3	Cation transporting ATPase, C-terminus;E1-E2 ATPase;Cation transporter/ATPase, N-terminus;Cation transport ATPase;Plasma membrane calcium transporter ATPase C terminal;haloacid dehalogenase-like hydrolase;haloacid dehalogenase-like hydrolase	CYT
A0A5C2GAD0	-	-	-	A0A5C2GAD0_HUMAN IGL c362_light_IGLV3-25_IGLJ2 (Fragment) OS=Homo sapiens OX=9606 PE=2 SV=1	0.3933	-1.346	0.01804	down	yes	484.4644	1231.9253	950.76425302992	507.863128662	533.09961323414	1558.0302294421	1296.4148845191	2545.37963867	467.81190596761	383.10362669333	715.055725098	603.463195801	293.287078857	444.06506167065	------	------	------	------	------	------	ENOG410Y9T8;ENOG4111C7P;ENOG410YZ00	S:Function unknown;	PF07686.21;PF13927.10;PF07679.20;PF00047.29	V-set;Ig_3;I-set;ig	Immunoglobulin V-set domain;Immunoglobulin domain;Immunoglobulin I-set domain;Immunoglobulin domain	CYT
A0A5C2G1A7	-	-	-	A0A5C2G1A7_HUMAN IGL c2236_light_IGKV1D-13_IGKJ4 (Fragment) OS=Homo sapiens OX=9606 PE=2 SV=1	3.64	1.864	2.731E-7	up	yes	1343.1951	369.0362	369.25305178374	374.188476562	301.43317987839	500.0010181341	334.8655230301	334.476165771	1793.43737793	1258.0948478415	1008.6862793	1184.6286574463	1368.5612920264	1445.7619864656	------	------	------	------	------	------	ENOG4111RRF;ENOG410YQB2;ENOG41115Q6;ENOG410ZN0R	S:Function unknown;	PF07686.21;PF13927.10;PF00047.29	V-set;Ig_3;ig	Immunoglobulin V-set domain;Immunoglobulin domain;Immunoglobulin domain	CYT
A0A077XNE3	HLA-DRB1	HLA	-	A0A077XNE3_HUMAN MHC class II antigen (Fragment) OS=Homo sapiens OX=9606 GN=HLA-DRB1 PE=4 SV=1	0.01278	-6.29	4.073E-5	down	yes	21.3758	1672.4423	484.709106445	2922.10864258	352.962982178	4155.2753771517	1044.3400580038	1075.25756836	0	128.254653931	0	0	0	0	BP:immune system process;BP:antigen processing and presentation;BP:biological_process;BP:immune response;BP:antigen processing and presentation of peptide or polysaccharide antigen via MHC class II;BP:response to stimulus;BP:adaptive immune responseCC:endosome membrane;CC:organelle membrane;CC:membrane protein complex;CC:membrane;CC:vacuolar membrane;CC:cellular anatomical entity;CC:bounding memb…	GO:0002376;GO:0019882;GO:0008150;GO:0006955;GO:0002504;GO:0050896;GO:0002250GO:0010008;GO:0031090;GO:0098796;GO:0016020;GO:0005774;GO:0110165;GO:0098588;GO:0030659;GO:0012506;GO:0042611;GO:0042613;GO:0032991;GO:0005575;GO:0098797;GO:0005765;GO:0098852	------	------	------	------	ENOG410YI0S	U:Intracellular trafficking, secretion, and vesicular transport	PF00969.23	MHC_II_beta	Class II histocompatibility antigen, beta domain	CYT
P07996	THBS1	Thrombospondin-1	7057	TSP1_HUMAN Thrombospondin-1 OS=Homo sapiens OX=9606 GN=THBS1 PE=1 SV=2	1.296	0.3741	0.04579	up	yes	955.0945	736.8741	653.580322266	574.659790039	771.575195312	907.635742188	803.17565918	710.617736816	970.985412598	634.366027832	864.843566895	1155.31018066	1109.55957031	995.502258301	BP:positive regulation of apoptotic signaling pathway;BP:regulation of extrinsic apoptotic signaling pathway;BP:response to magnesium ion;BP:regulation of phosphate metabolic process;BP:regulation of metabolic process;BP:regulation of apoptotic signaling pathway;BP:regulation of transport;BP:negative regulation of response to stimulus;BP:positive regulation of response to stimulus;BP:regulation o…	GO:2001235;GO:2001236;GO:0032026;GO:0019220;GO:0019222;GO:2001233;GO:0051049;GO:0048585;GO:0048584;GO:0048583;GO:0050680;GO:0061024;GO:0007162;GO:0050920;GO:0050921;GO:1903670;GO:1903671;GO:0048266;GO:0051896;GO:0071840;GO:0034763;GO:0010605;GO:0009968;GO:0009966;GO:0009967;GO:0002684;GO:0040036;GO:0030511;GO:0048518;GO:0048519;GO:1902074;GO:0042127;GO:0010634;GO:0032655;GO:0060255;GO:2001238;GO:…	K16857	THBS1	hsa04350;hsa05219;hsa04510;hsa05205;hsa04512;hsa05206;hsa04115;hsa04015;hsa04145;hsa05144;hsa05165;hsa04151	TGF-beta signaling pathway;Bladder cancer;Focal adhesion;Proteoglycans in cancer;ECM-receptor interaction;MicroRNAs in cancer;p53 signaling pathway;Rap1 signaling pathway;Phagosome;Malaria;Human papillomavirus infection;PI3K-Akt signaling pathway	ENOG410XQKE	O:Posttranslational modification, protein turnover, chaperones	PF05735.16;PF02412.22;PF00090.23;PF19028.4;PF00093.22;PF12947.11;PF12662.11	TSP_C;TSP_3;TSP_1;TSP1_spondin;VWC;EGF_3;cEGF	Thrombospondin C-terminal region;Thrombospondin type 3 repeat;Thrombospondin type 1 domain;Spondin-like TSP1 domain;von Willebrand factor type C domain;EGF domain;Complement Clr-like EGF-like	CYT
Q9HBH0	RHOF	Rho-related GTP-binding protein RhoF	54509	RHOF_HUMAN Rho-related GTP-binding protein RhoF OS=Homo sapiens OX=9606 GN=RHOF PE=1 SV=1	1.453	0.539	0.03055	up	yes	993.3125	683.547	663.604309082	813.977111816	752.360046387	656.344665527	564.119018555	650.876831055	1079.16992188	1171.18762207	1121.61804199	1205.18566895	845.632324219	537.081481934	BP:regulation of response to stimulus;BP:signal transduction;BP:regulation of intracellular signal transduction;BP:regulation of signaling;BP:intracellular signal transduction;BP:regulation of cell communication;BP:cellular component organization or biogenesis;BP:regulation of signal transduction;BP:fibril organization;BP:cellular component organization;BP:regulation of biological process;BP:biol…	GO:0048583;GO:0007165;GO:1902531;GO:0023051;GO:0035556;GO:0010646;GO:0071840;GO:0009966;GO:0097435;GO:0016043;GO:0050789;GO:0065007;GO:0016477;GO:0051056;GO:0009987;GO:0050794;GO:0008150;GO:0007264;GO:0007015;GO:0048870GO:0043229;GO:0043228;GO:0043227;GO:0043226;GO:0005856;GO:0030667;GO:1903561;GO:0031090;GO:0016020;GO:0110165;GO:0098588;GO:0031982;GO:0030659;GO:0012506;GO:0005886;GO:0070062;GO:0…	K07872	RHOF, RIF	------	------	COG1100	S:Function unknown	PF00071.26;PF08477.17;PF00025.25	Ras;Roc;Arf	Ras family;Ras of Complex, Roc, domain of DAPkinase;ADP-ribosylation factor family	CYT
Q15388	TOMM20	Mitochondrial import receptor subunit TOM20 homolog	9804	TOM20_HUMAN Mitochondrial import receptor subunit TOM20 homolog OS=Homo sapiens OX=9606 GN=TOMM20 PE=1 SV=1	2.141	1.098	0.02667	up	yes	1136.5825	530.8099	787.173522949	633.95428409092	109.72895813	675.756225586	337.987670898	640.258605957	1529.52404785	1181.52587891	618.946105957	810.37803739007	1103.51745605	1575.60339355	BP:protein localization;BP:membrane organization;BP:outer mitochondrial membrane organization;BP:mitochondrial membrane organization;BP:mitochondrion organization;BP:response to amino acid;BP:protein insertion into mitochondrial membrane;BP:protein insertion into membrane;BP:cellular macromolecule localization;BP:intracellular protein transmembrane transport;BP:macromolecule localization;BP:respo…	GO:0008104;GO:0061024;GO:0007008;GO:0007006;GO:0007005;GO:0043200;GO:0051204;GO:0051205;GO:0070727;GO:0065002;GO:0033036;GO:1902074;GO:0006605;GO:0045184;GO:0072657;GO:0072655;GO:0051668;GO:0010033;GO:0070585;GO:0010243;GO:0035927;GO:0006886;GO:0016043;GO:0071840;GO:0006626;GO:0006810;GO:0051031;GO:0008150;GO:0051234;GO:0050658;GO:0046907;GO:0045040;GO:0050896;GO:0050657;GO:0072594;GO:0015931;GO:…	K17770	TOM20	------	------	ENOG4111NAH	U:Intracellular trafficking, secretion, and vesicular transport	PF02064.19	MAS20	MAS20 protein import receptor	CYT
A0A8V8TNZ5	-	ARF1	-	A0A8V8TNZ5_HUMAN ADP-ribosylation factor (Fragment) OS=Homo sapiens OX=9606 GN=ARF1 PE=1 SV=1	3.977	1.992	0.002824	up	yes	1332.2718	334.9587	0	0	0	0	0	2009.75231934	183.755722046	365.082885742	1140.5423584	4996.61181641	403.48515640427	904.15302531389	BP:modulation of synaptic transmission;BP:protein localization;BP:positive regulation of intracellular transport;BP:regulation of primary metabolic process;BP:regulation of secretion;BP:positive regulation of secretion;BP:regulation of transport;BP:regulation of intracellular transport;BP:membrane budding;BP:membrane organization;BP:positive regulation of transmembrane transport;BP:regulation of …	GO:0050804;GO:0008104;GO:0032388;GO:0080090;GO:0051046;GO:0051047;GO:0051049;GO:0032386;GO:0006900;GO:0061024;GO:0034764;GO:0034765;GO:0034767;GO:0071840;GO:0097061;GO:0043207;GO:0070727;GO:0009615;GO:0051493;GO:0044419;GO:0060998;GO:0099173;GO:0099177;GO:0048518;GO:0048519;GO:0033036;GO:0016192;GO:1902953;GO:1902305;GO:1902307;GO:0098586;GO:0051050;GO:0045184;GO:1902410;GO:0051707;GO:0065008;GO:…	K07937	ARF1_2	hsa05132;hsa05131;hsa05130;hsa05134;hsa04072;hsa04144;hsa05110	Salmonella infection;Shigellosis;Pathogenic Escherichia coli infection;Legionellosis;Phospholipase D signaling pathway;Endocytosis;Vibrio cholerae infection	COG1100	S:Function unknown	PF00025.25;PF08477.17;PF09439.14;PF00503.24;PF00071.26;PF04670.16;PF01926.27	Arf;Roc;SRPRB;G-alpha;Ras;Gtr1_RagA;MMR_HSR1	ADP-ribosylation factor family;Ras of Complex, Roc, domain of DAPkinase;Signal recognition particle receptor beta subunit;G-protein alpha subunit;Ras family;Gtr1/RagA G protein conserved region;50S ribosome-binding GTPase	CYT
A0A286SD53	COMT	COMT	1312	A0A286SD53_HUMAN catechol O-methyltransferase (Fragment) OS=Homo sapiens OX=9606 GN=COMT PE=3 SV=1	0.06703	-3.899	0.0002221	down	yes	103.0231	1536.9563	877.60015558688	930.44778847804	3582.50708008	1512.36132812	1165.9810629525	1152.8406092369	0	618.138671875	0	0	0	0	BP:catechol-containing compound catabolic process;BP:response to extracellular stimulus;BP:neurotransmitter metabolic process;BP:neurotransmitter catabolic process;BP:response to stimulus;BP:amine catabolic process;BP:cellular catabolic process;BP:cellular biogenic amine catabolic process;BP:nitrogen compound metabolic process;BP:response to starvation;BP:cell communication;BP:catecholamine catab…	GO:0019614;GO:0009991;GO:0042133;GO:0042135;GO:0050896;GO:0009310;GO:0044248;GO:0042402;GO:0006807;GO:0042594;GO:0007154;GO:0042424;GO:1901360;GO:1901361;GO:0009267;GO:1901575;GO:0051716;GO:0071704;GO:0042420;GO:0009605;GO:0032502;GO:0071496;GO:0019336;GO:0006629;GO:0009308;GO:0009987;GO:0006725;GO:0006584;GO:0042417;GO:0006950;GO:0008150;GO:0031668;GO:0008152;GO:0018958;GO:0009056;GO:0044238;GO:…	K00545	COMT	hsa04728;hsa01100;hsa00350;hsa00140	Dopaminergic synapse;Metabolic pathways;Tyrosine metabolism;Steroid hormone biosynthesis	COG4122	S:Function unknown	PF01596.21	Methyltransf_3	O-methyltransferase	CYT
A0A5C2FVF4	-	-	-	A0A5C2FVF4_HUMAN IGL c879_light_IGKV1D-13_IGKJ3 (Fragment) OS=Homo sapiens OX=9606 PE=2 SV=1	2.084	1.059	0.01234	up	yes	1105.2431	530.3815	648.67331936844	484.72088163495	430.09019959578	254.024627686	555.647949219	809.13185053283	1007.8506299057	2110.01049805	1038.10510254	893.649963379	576.52443160422	1005.3179460223	------	------	------	------	------	------	ENOG410YQB2;ENOG41115Q6;ENOG410YS8R	S:Function unknown;	PF07686.21;PF13927.10;PF00047.29	V-set;Ig_3;ig	Immunoglobulin V-set domain;Immunoglobulin domain;Immunoglobulin domain	CYT
A0A5C2FX88	-	-	-	A0A5C2FX88_HUMAN IGL c1591_light_IGKV2-30_IGKJ4 (Fragment) OS=Homo sapiens OX=9606 PE=2 SV=1	2.892	1.532	0.02401	up	yes	1204.8784	416.6196	151.387908936	112.480758667	586.33606101552	288.755157471	702.080200195	658.677490234	1105.16186523	907.27854949224	1968.6794711311	2083.3314544233	827.70300293	337.116149902	------	------	------	------	------	------	ENOG410ZN1U;ENOG41115Q6;ENOG41113FX	S:Function unknown;	PF07686.21	V-set	Immunoglobulin V-set domain	CYT
A0A5C2FXQ9	-	-	-	A0A5C2FXQ9_HUMAN IGL c1719_light_IGKV1-27_IGKJ2 (Fragment) OS=Homo sapiens OX=9606 PE=2 SV=1	2.129	1.09	0.04863	up	yes	1101.4098	517.4131	664.649414062	485.57902983798	500.23354361405	464.38498408391	489.50417038507	500.127685547	1624.46435547	2000.97583008	650.223266602	1373.1629956724	477.662719727	481.969818115	------	------	------	------	------	------	ENOG41115Q6;ENOG410YQB2;ENOG410ZN0R	S:Function unknown;	PF07686.21;PF13927.10;PF07679.20;PF00047.29	V-set;Ig_3;I-set;ig	Immunoglobulin V-set domain;Immunoglobulin domain;Immunoglobulin I-set domain;Immunoglobulin domain	CYT
E5KND7	GFM1	Elongation factor G, mitochondrial	85476	E5KND7_HUMAN Elongation factor G, mitochondrial OS=Homo sapiens OX=9606 GN=GFM1 PE=3 SV=1	6.948	2.797	0.0004825	up	yes	1403.9438	202.062	0	1212.37219238	0	0	0	0	1218.78942871	1761.43200684	1192.99304199	2043.25634766	1229.33398438	977.857910156	BP:cellular biosynthetic process;BP:organic substance biosynthetic process;BP:organic substance metabolic process;BP:mitochondrial translational elongation;BP:cellular process;BP:biosynthetic process;BP:macromolecule biosynthetic process;BP:biological_process;BP:metabolic process;BP:cellular metabolic process;BP:macromolecule metabolic process;BP:translational elongationCC:membrane-enclosed lumen…	GO:0044249;GO:1901576;GO:0071704;GO:0070125;GO:0009987;GO:0009058;GO:0009059;GO:0008150;GO:0008152;GO:0044237;GO:0043170;GO:0006414GO:0031974;GO:0043229;GO:0043227;GO:0043226;GO:0070013;GO:0005739;GO:0005759;GO:0110165;GO:0043231;GO:0043233;GO:0005575GO:0045182;GO:0035639;GO:0003674;GO:0005488;GO:0003676;GO:0019001;GO:1901265;GO:0043168;GO:0043167;GO:1901363;GO:0017076;GO:0005525;GO:0032561;GO:00…	K02355	fusA, GFM, EFG	------	------	COG0480	C:Energy production and conversion	PF00009.31;PF03764.22;PF14492.10;PF00679.28;PF03144.29;PF16658.9	GTP_EFTU;EFG_IV;EFG_III;EFG_C;GTP_EFTU_D2;RF3_C	Elongation factor Tu GTP binding domain;Elongation factor G, domain IV;Elongation Factor G, domain III;Elongation factor G C-terminus;Elongation factor Tu domain 2;Class II release factor RF3, C-terminal domain	CYT
A0A0C4DGE4	STX3	STX3	6809	A0A0C4DGE4_HUMAN Syntaxin 3 (Fragment) OS=Homo sapiens OX=9606 GN=STX3 PE=1 SV=1	1.31	0.3896	0.01459	up	yes	910.6412	695.2936	623.730407715	694.074584961	797.147094727	797.756286621	654.094543457	604.958496094	841.567626953	982.114929199	860.595153809	1237.89807129	765.146179199	776.525268555	BP:transport;BP:vesicle-mediated transport;BP:cellular process;BP:biological_process;BP:establishment of localization;BP:localizationCC:membrane;CC:cellular_component;CC:cellular anatomical entity	GO:0006810;GO:0016192;GO:0009987;GO:0008150;GO:0051234;GO:0051179GO:0016020;GO:0005575;GO:0110165	------	------	------	------	COG5074	T:Signal transduction mechanisms	PF00804.29	Syntaxin	Syntaxin	CYT
A0A7S5C370	-	-	-	A0A7S5C370_HUMAN IGH c3358_heavy_IGHV3-23_IGHD1-26_IGHJ4 (Fragment) OS=Homo sapiens OX=9606 PE=2 SV=1	0.08979	-3.477	0.008232	down	yes	132.2533	1472.8492	4787.05322266	680.88357902013	866.58896293865	898.73621069983	87.9569778442	1515.8760231508	141.98085759616	26.5861053467	224.75956683482	168.43806141854	78.2309799194	153.52406716354	------	------	------	------	------	------	ENOG410YRS8;ENOG410YMG4;ENOG410YRGB	S:Function unknown;	PF07686.21	V-set	Immunoglobulin V-set domain	CYT
A0A5C2FUK0	-	-	-	A0A5C2FUK0_HUMAN IGL c264_light_IGKV1-5_IGKJ3 (Fragment) OS=Homo sapiens OX=9606 PE=2 SV=1	0.0896	-3.48	0.0003463	down	yes	130.8286	1460.1993	1626.4692837585	1390.073189796	2285.09814453	383.072601318	1848.1322657524	1228.3503418	0	0	784.971740723	0	0	0	------	------	------	------	------	------	ENOG41115Q6;ENOG410YQB2;ENOG4111RRF	S:Function unknown;	PF07686.21;PF13927.10;PF00047.29	V-set;Ig_3;ig	Immunoglobulin V-set domain;Immunoglobulin domain;Immunoglobulin domain	CYT
A8K787	-	ADP/ATP translocase	291	A8K787_HUMAN ADP/ATP translocase OS=Homo sapiens OX=9606 PE=2 SV=1	2.436	1.285	0.01744	up	yes	1122.3549	460.6968	387.573791504	507.7543269033	636.188842773	463.06584821124	226.723449707	542.874633789	1443.2332126758	391.31137085	808.626037598	1996.02441406	1380.13549805	714.798950195	BP:negative regulation of apoptotic signaling pathway;BP:regulation of metabolic process;BP:regulation of apoptotic signaling pathway;BP:regulation of transport;BP:negative regulation of response to stimulus;BP:regulation of response to stimulus;BP:membrane organization;BP:mitochondrial membrane organization;BP:cellular component organization or biogenesis;BP:mitochondrial genome maintenance;BP:n…	GO:2001234;GO:0019222;GO:2001233;GO:0051049;GO:0048585;GO:0048583;GO:0061024;GO:0007006;GO:0071840;GO:0000002;GO:0009968;GO:0009966;GO:0010508;GO:0048518;GO:0048519;GO:0031331;GO:0060544;GO:0060546;GO:0015711;GO:1901679;GO:0043069;GO:0010638;GO:0010639;GO:1901028;GO:1903146;GO:0009896;GO:0009894;GO:0009893;GO:0035795;GO:0090559;GO:1901264;GO:0051503;GO:0016043;GO:0065007;GO:0007005;GO:0065008;GO:…	K05863	SLC25A4S, ANT	hsa05208;hsa04613;hsa04022;hsa04020;hsa04218;hsa05166;hsa04217;hsa05022;hsa05164;hsa05016;hsa05017;hsa05010;hsa05415;hsa05012;hsa05020	Chemical carcinogenesis - reactive oxygen species;Neutrophil extracellular trap formation;cGMP-PKG signaling pathway;Calcium signaling pathway;Cellular senescence;Human T-cell leukemia virus 1 infection;Necroptosis;Pathways of neurodegeneration - multiple diseases;Influenza A;Huntington disease;Spinocerebellar ataxia;Alzheimer disease;Diabetic cardiomyopathy;Parkinson disease;Prion disease	ENOG410XNW0	U:Intracellular trafficking, secretion, and vesicular transport	PF00153.31	Mito_carr	Mitochondrial carrier protein	CYT
Q05DJ2	MTAP	Purine nucleoside phosphorylase	4507	Q05DJ2_HUMAN Purine nucleoside phosphorylase OS=Homo sapiens OX=9606 GN=MTAP PE=2 SV=1	0.4186	-1.256	0.03039	down	yes	463.3665	1106.9947	938.711547852	1005.96221924	429.780609131	2609.07104492	910.73856117359	747.703918457	237.113525391	209.114807129	450.00070984015	182.232192993	488.7326264147	1213.00524902	BP:small molecule metabolic process;BP:small molecule biosynthetic process;BP:organic cyclic compound biosynthetic process;BP:purine nucleoside biosynthetic process;BP:organic cyclic compound metabolic process;BP:L-methionine biosynthetic process from methylthioadenosine;BP:aspartate family amino acid biosynthetic process;BP:sulfur amino acid biosynthetic process;BP:sulfur amino acid metabolic pr…	GO:0044281;GO:0044283;GO:1901362;GO:0042451;GO:1901360;GO:0019509;GO:0009067;GO:0000097;GO:0000096;GO:0043436;GO:1901564;GO:0046129;GO:0046128;GO:0010033;GO:0042455;GO:0046483;GO:1901566;GO:0016053;GO:0006166;GO:0019438;GO:0009163;GO:0071267;GO:0071265;GO:0006807;GO:0009066;GO:1901576;GO:0032259;GO:0018130;GO:0008150;GO:0008152;GO:0034654;GO:0043094;GO:0008652;GO:0044271;GO:0044272;GO:0046394;GO:…	K00772	mtaP, MTAP	hsa01100;hsa00270	Metabolic pathways;Cysteine and methionine metabolism	COG0005	F:Nucleotide transport and metabolism	PF01048.24	PNP_UDP_1	Phosphorylase superfamily	CYT
Q9UMZ2	SYNRG	Synergin gamma	11276	SYNRG_HUMAN Synergin gamma OS=Homo sapiens OX=9606 GN=SYNRG PE=1 SV=2	1.195	0.257	0.01928	up	yes	843.7232	706.1934	775.452392578	752.037109375	675.463317871	689.685058594	675.118225098	669.404418945	921.479919434	779.72467041	1052.67480469	748.008728027	815.463134766	744.987976074	BP:protein localization;BP:cellular localization;BP:cellular macromolecule localization;BP:intracellular protein transport;BP:nitrogen compound transport;BP:organic substance transport;BP:macromolecule localization;BP:transport;BP:cellular process;BP:establishment of protein localization;BP:biological_process;BP:establishment of localization in cell;BP:establishment of localization;BP:localizatio…	GO:0008104;GO:0051641;GO:0070727;GO:0006886;GO:0071705;GO:0071702;GO:0033036;GO:0006810;GO:0009987;GO:0045184;GO:0008150;GO:0051649;GO:0051234;GO:0051179;GO:0016192;GO:0006897;GO:0046907;GO:0015031;GO:0098657GO:0043229;GO:0030117;GO:0030131;GO:0030130;GO:0030119;GO:0030118;GO:0043227;GO:0043226;GO:0005737;GO:0030121;GO:0048471;GO:0110165;GO:0005794;GO:0030125;GO:0032991;GO:0030120;GO:0043231;GO:0…	K25219	SYNRG	------	------	ENOG410Z4AG	S:Function unknown	------	------	------	CYT
A0A5C2FVC0	-	-	-	A0A5C2FVC0_HUMAN IGL c839_light_IGKV1-27_IGKJ3 (Fragment) OS=Homo sapiens OX=9606 PE=2 SV=1	0.0763	-3.712	0.0002527	down	yes	109.6424	1436.9638	3174.8034668	1035.4287818877	989.95324707	1237.9934796661	1388.5366988316	795.067077637	0	0	0	0	0	657.854675293	------	------	------	------	------	------	ENOG410YQB2;ENOG41115Q6	S:Function unknown;	PF07686.21;PF13927.10;PF00047.29;PF07679.20	V-set;Ig_3;ig;I-set	Immunoglobulin V-set domain;Immunoglobulin domain;Immunoglobulin domain;Immunoglobulin I-set domain	CYT
A0A1U9X7W4	-	-	3303; 3304	A0A1U9X7W4_HUMAN HSPA1A OS=Homo sapiens OX=9606 PE=3 SV=1	0.2555	-1.969	0.0009079	down	yes	311.131	1217.5356	1479.42456055	1352.0468076582	1126.1502179909	1180.20166016	1093.92041016	1073.4696664999	1866.78613281	0	0	0	0	0	BP:regulation of microtubule polymerization or depolymerization;BP:negative regulation of apoptotic signaling pathway;BP:positive regulation of microtubule polymerization or depolymerization;BP:negative regulation of inclusion body assembly;BP:regulation of inclusion body assembly;BP:regulation of primary metabolic process;BP:regulation of metabolic process;BP:regulation of cell cycle process;BP:…	GO:0031110;GO:2001234;GO:0031112;GO:0090084;GO:0090083;GO:0080090;GO:0019222;GO:0010564;GO:0034605;GO:0048584;GO:0048583;GO:2001239;GO:0031349;GO:0031113;GO:0010968;GO:0044281;GO:0032436;GO:0034655;GO:2000058;GO:0051716;GO:0010605;GO:0032434;GO:0009199;GO:0009966;GO:0009967;GO:0051495;GO:0032101;GO:0051493;GO:0071310;GO:0042981;GO:0044093;GO:0048518;GO:0048519;GO:0009141;GO:0048585;GO:1902115;GO:…	K03283	HSPA1_6_8	hsa03040;hsa04612;hsa05020;hsa04010;hsa05134;hsa04141;hsa04144;hsa04915;hsa04213;hsa05145;hsa05162;hsa05417	Spliceosome;Antigen processing and presentation;Prion disease;MAPK signaling pathway;Legionellosis;Protein processing in endoplasmic reticulum;Endocytosis;Estrogen signaling pathway;Longevity regulating pathway - multiple species;Toxoplasmosis;Measles;Lipid and atherosclerosis	COG0443	O:Posttranslational modification, protein turnover, chaperones	PF00012.24;PF06723.17	HSP70;MreB_Mbl	Hsp70 protein;MreB/Mbl protein	CYT
A0A7S5C172	-	-	-	A0A7S5C172_HUMAN IGH c1219_heavy_IGHV3-48_IGHD4-17_IGHJ3 (Fragment) OS=Homo sapiens OX=9606 PE=2 SV=1	0.05967	-4.067	0.0003026	down	yes	85.5461	1433.569	2091.74121094	512.44807315518	403.1612854	1022.0654623054	811.39155420112	3760.6064234865	0	0	0	513.276855469	0	0	------	------	------	------	------	------	ENOG410YRS8;ENOG410YQJV;ENOG410YRGB;ENOG410YMG4;ENOG410YDAJ;ENOG410YADZ	S:Function unknown;	PF07686.21	V-set	Immunoglobulin V-set domain	CYT
A0A7S5ETM0	-	-	-	A0A7S5ETM0_HUMAN IGH c721_heavy_IGHV4-39_IGHD3-10_IGHJ4 (Fragment) OS=Homo sapiens OX=9606 PE=2 SV=1	3.727	1.898	0.0001191	up	yes	1187.9137	318.7294	312.22696038702	277.35083608469	288.59375	355.320037842	283.460601807	395.42425158976	930.07747531207	1492.3038254993	852.013793945	515.534423828	1402.6472101111	1934.90527344	------	------	------	------	------	------	ENOG41114KX;ENOG4111A5H	S:Function unknown;	PF07686.21	V-set	Immunoglobulin V-set domain	CYT
A0A1U9X8Y4	-	Chloride intracellular channel protein	1192	A0A1U9X8Y4_HUMAN Chloride intracellular channel protein OS=Homo sapiens OX=9606 PE=3 SV=1	63.38	5.986	1.462E-5	up	yes	1477.9452	23.3195	0	139.916931152	0	0	0	0	1418.604447221	1590.1196531239	1059.70288086	1386.45751953	1661.9564209	1750.830172697	BP:regulation of transport;BP:anion transport;BP:chloride transport;BP:signal transduction;BP:regulation of ion transmembrane transport;BP:regulation of transmembrane transport;BP:regulation of osteoblast differentiation;BP:positive regulation of biological process;BP:positive regulation of osteoblast differentiation;BP:regulation of biological quality;BP:regulation of membrane potential;BP:regul…	GO:0051049;GO:0006820;GO:0006821;GO:0007165;GO:0034765;GO:0034762;GO:0045667;GO:0048518;GO:0045669;GO:0065008;GO:0042391;GO:0050793;GO:0065007;GO:0098609;GO:0006811;GO:0006810;GO:0050794;GO:0008150;GO:0051234;GO:0009987;GO:0045597;GO:0045595;GO:0032879;GO:0051094;GO:0043269;GO:0050789;GO:0015698;GO:0034109;GO:0007155;GO:0051179;GO:0051881;GO:0070527;GO:0048522GO:0005783;GO:0031975;GO:0031982;GO:0…	K05021	CLIC1	------	------	ENOG410ZZZX	U:Intracellular trafficking, secretion, and vesicular transport	PF13409.10;PF13410.10;PF13417.10	GST_N_2;GST_C_2;GST_N_3	Glutathione S-transferase, N-terminal domain;Glutathione S-transferase, C-terminal domain;Glutathione S-transferase, N-terminal domain	CYT
B4DN39	-	-	908	B4DN39_HUMAN cDNA FLJ53065, highly similar to T-complex protein 1 subunit zeta OS=Homo sapiens OX=9606 PE=2 SV=1	0.1611	-2.634	0.01752	down	yes	205.9872	1278.8365	1155.2858006847	1475.92700195	870.21748409871	156.066955566	1198.155854059	2817.3661586011	220.67826419377	7.88623857498	388.012481689	218.54430736664	191.84102895308	208.96060880529	BP:regulation of primary metabolic process;BP:regulation of metabolic process;BP:positive regulation of establishment of protein localization to telomere;BP:positive regulation of macromolecule metabolic process;BP:positive regulation of biological process;BP:positive regulation of DNA metabolic process;BP:regulation of DNA metabolic process;BP:regulation of macromolecule metabolic process;BP:pos…	GO:0080090;GO:0019222;GO:1904851;GO:0010604;GO:0048518;GO:0051054;GO:0051052;GO:0060255;GO:0010638;GO:0070203;GO:0006457;GO:0009893;GO:0009891;GO:0050821;GO:1904358;GO:0065007;GO:0065008;GO:0051130;GO:0070201;GO:2000278;GO:0009889;GO:0050794;GO:0008150;GO:0061077;GO:1900180;GO:1900182;GO:0031647;GO:0010557;GO:0010556;GO:2001252;GO:0033044;GO:0033043;GO:0051128;GO:1904816;GO:1904814;GO:1904951;GO:…	K09498	CCT6	------	------	ENOG410XQ3Q	O:Posttranslational modification, protein turnover, chaperones	PF00118.28	Cpn60_TCP1	TCP-1/cpn60 chaperonin family	CYT
A0A7S5BXV2	-	-	-	A0A7S5BXV2_HUMAN IGH c132_heavy_IGHV5-51_IGHD3-10_IGHJ6 (Fragment) OS=Homo sapiens OX=9606 PE=2 SV=1	2.036	1.026	0.02232	up	yes	990.1588	486.3389	597.25416820154	557.41095120887	435.390625	413.40132666328	506.66048314136	407.915649414	1083.93945312	1023.55157471	1468.66149902	1446.2714226264	440.479858398	478.04900745333	------	------	------	------	------	------	ENOG4111YE0	S:Function unknown	PF07686.21	V-set	Immunoglobulin V-set domain	EXC
B3KR70	-	-	537	B3KR70_HUMAN cDNA FLJ33764 fis, clone BRCOC2000360, highly similar to Vacuolar ATP synthase subunit S1 OS=Homo sapiens OX=9606 PE=2 SV=1	1.234	0.3033	0.04457	up	yes	813.2873	659.0501	730.575439453	794.214782715	644.443908691	605.983764648	431.178771973	747.904052734	729.219787598	857.260131836	790.450683594	944.849060059	756.97467041	800.969604492	BP:protein localization;BP:cell development;BP:inorganic ion homeostasis;BP:cellular response to stimulus;BP:cellular macromolecule localization;BP:cellular developmental process;BP:macromolecule localization;BP:cellular homeostasis;BP:establishment of protein localization;BP:protein localization to membrane;BP:localization within membrane;BP:protein localization to plasma membrane;BP:endosomal t…	GO:0008104;GO:0048468;GO:0098771;GO:0051716;GO:0070727;GO:0048869;GO:0033036;GO:0019725;GO:0045184;GO:0072657;GO:0051668;GO:0072659;GO:0016197;GO:0016192;GO:0048878;GO:0097401;GO:0098751;GO:0061795;GO:0006885;GO:0006886;GO:0071453;GO:0065007;GO:0098662;GO:0098660;GO:0065008;GO:0006812;GO:0006811;GO:0006810;GO:0008150;GO:0051234;GO:0046907;GO:0050896;GO:0036296;GO:0070050;GO:0036295;GO:1902600;GO:…	K03662	ATPeVS1, ATP6S1	hsa05120;hsa05110;hsa00190;hsa05323;hsa01100;hsa04142;hsa04145;hsa05152;hsa05165;hsa05161	Epithelial cell signaling in Helicobacter pylori infection;Vibrio cholerae infection;Oxidative phosphorylation;Rheumatoid arthritis;Metabolic pathways;Lysosome;Phagosome;Tuberculosis;Human papillomavirus infection;Hepatitis B	ENOG410XTHY	U:Intracellular trafficking, secretion, and vesicular transport	PF05827.16;PF20520.2	VAS1_LD;Ac45-VOA1_TM	V-type proton ATPase subunit S1, luminal domain;V0 complex accessory subunit Ac45/VOA1 transmembrane domain	CYT
Q53EU6	GPAT3	Glycerol-3-phosphate acyltransferase 3	84803	GPAT3_HUMAN Glycerol-3-phosphate acyltransferase 3 OS=Homo sapiens OX=9606 GN=GPAT3 PE=1 SV=2	1.539	0.622	0.03765	up	yes	890.2147	578.3622	513.391784668	817.124816895	538.55065918	510.847320557	507.852905273	582.405456543	670.822814941	888.965881348	932.151367188	1546.73400879	752.603088379	550.010803223	BP:triglyceride metabolic process;BP:CDP-diacylglycerol metabolic process;BP:phosphatidic acid biosynthetic process;BP:regulation of biological process;BP:acylglycerol metabolic process;BP:neutral lipid metabolic process;BP:regulation of response to stimulus;BP:cellular biosynthetic process;BP:regulation of signaling;BP:regulation of cell communication;BP:glycerophospholipid metabolic process;BP:…	GO:0006641;GO:0046341;GO:0006654;GO:0050789;GO:0006639;GO:0006638;GO:0048583;GO:0044249;GO:0023051;GO:0010646;GO:0006650;GO:0045017;GO:0009966;GO:0016024;GO:0071704;GO:0065007;GO:0044255;GO:0006644;GO:0006629;GO:1901576;GO:0009987;GO:0050794;GO:0009058;GO:0008150;GO:0008152;GO:0032006;GO:0006072;GO:0046486;GO:1902531;GO:0090407;GO:0008610;GO:0044238;GO:0008654;GO:1901135;GO:0044237;GO:0046463;GO:…	K13506	GPAT3_4, AGPAT9, AGPAT6	hsa00561;hsa01100;hsa00564	Glycerolipid metabolism;Metabolic pathways;Glycerophospholipid metabolism	COG0204	S:Function unknown	PF01553.25	Acyltransferase	Acyltransferase	CYT
C9J126	CDH2	Cadherin-2	1000	C9J126_HUMAN Cadherin-2 OS=Homo sapiens OX=9606 GN=CDH2 PE=1 SV=2	2.33	1.22	0.04339	up	yes	1010.6223	433.7276	470.65118396004	323.59792893599	740.374084473	400.387908936	461.194152832	206.160293579	582.30480957	1059.75292969	553.810302734	2677.30541992	669.889160156	520.6711903473	BP:modulation of synaptic transmission;BP:protein localization;BP:regulation of transport;BP:negative regulation of response to stimulus;BP:positive regulation of response to stimulus;BP:cell development;BP:regulation of Wnt signaling pathway;BP:regulation of postsynaptic density protein 95 clustering;BP:regulation of cell projection organization;BP:cellular component organization or biogenesis;B…	GO:0050804;GO:0008104;GO:0051049;GO:0048585;GO:0048584;GO:0048468;GO:0030111;GO:1902897;GO:0031344;GO:0071840;GO:0014032;GO:0048864;GO:0009968;GO:0070727;GO:0009966;GO:0048869;GO:0009612;GO:0002068;GO:0048513;GO:0048514;GO:0099175;GO:0030855;GO:0048518;GO:0099177;GO:0097479;GO:0033036;GO:0002066;GO:0002064;GO:0002065;GO:0042127;GO:0051050;GO:0048583;GO:0060019;GO:0010975;GO:0051668;GO:0072659;GO:…	K06736	CDH2, CDHN, CD325	hsa04514;hsa05412	Cell adhesion molecules;Arrhythmogenic right ventricular cardiomyopathy	ENOG410XQHI	S:Function unknown	PF00028.21;PF01049.21;PF16184.9	Cadherin;CADH_Y-type_LIR;Cadherin_3	Cadherin domain;Cadherin, Y-type LIR-motif;Cadherin-like	CYT
Q6ZMG9	CERS6	Ceramide synthase 6	253782	CERS6_HUMAN Ceramide synthase 6 OS=Homo sapiens OX=9606 GN=CERS6 PE=1 SV=1	1.627	0.7022	0.01024	up	yes	893.0001	548.8365	595.531616211	687.573547363	445.080444336	492.712188721	501.952087402	570.169372559	546.958618164	890.204284668	1315.99865723	1039.24890137	650.459228516	915.130737305	BP:inflammatory response;BP:cellular biosynthetic process;BP:nitrogen compound metabolic process;BP:lipid metabolic process;BP:organic substance biosynthetic process;BP:organic substance metabolic process;BP:membrane lipid biosynthetic process;BP:sphingolipid metabolic process;BP:sphingolipid biosynthetic process;BP:membrane lipid metabolic process;BP:amide biosynthetic process;BP:cellular proces…	GO:0006954;GO:0044249;GO:0006807;GO:0006629;GO:1901576;GO:0071704;GO:0046467;GO:0006665;GO:0030148;GO:0006643;GO:0043604;GO:0009987;GO:0006952;GO:0009058;GO:0008150;GO:0008152;GO:0044271;GO:0044255;GO:0008610;GO:0044238;GO:1901564;GO:1901566;GO:0050896;GO:0006950;GO:0044237;GO:0006672;GO:0043603;GO:0034641;GO:0046513GO:0005789;GO:0043229;GO:0043227;GO:0043226;GO:0031090;GO:0005634;GO:0016020;GO:0…	K23727	CERS5_6, LASS5_6	hsa04071;hsa01100;hsa00600	Sphingolipid signaling pathway;Metabolic pathways;Sphingolipid metabolism	COG5058	U:Intracellular trafficking, secretion, and vesicular transport	PF03798.20;PF00046.33	TRAM_LAG1_CLN8;Homeodomain	TLC domain;Homeodomain	EXC
A0A068LN03	-	-	-	A0A068LN03_HUMAN Ig heavy chain variable region (Fragment) OS=Homo sapiens OX=9606 PE=2 SV=1	2.877	1.525	0.02712	up	yes	1064.6266	370.0577	306.848205566	396.54294295361	385.60916425412	216.73828125	344.189758301	570.41784668	235.408279419	1694.31750488	1275.3128187112	1862.63439941	643.170776367	676.91561950888	------	------	------	------	------	------	ENOG410YMG4;ENOG410YQJV;ENOG410YRS8;ENOG410YRGB	S:Function unknown;	PF07686.21;PF13927.10	V-set;Ig_3	Immunoglobulin V-set domain;Immunoglobulin domain	PLA
A0A5C2GC60	-	-	-	A0A5C2GC60_HUMAN IGL c291_light_IGKV1D-39_IGKJ1 (Fragment) OS=Homo sapiens OX=9606 PE=2 SV=1	0.01577	-5.987	4.673E-5	down	yes	22.1667	1406.035	281.754486084	1253.8998226072	943.04068854054	534.779174805	1500.00170898	3922.73413086	133.000305176	0	0	0	0	0	------	------	------	------	------	------	ENOG41115Q6;ENOG410YQB2;ENOG410YS8R	S:Function unknown;	PF07686.21;PF13927.10;PF00047.29;PF07679.20	V-set;Ig_3;ig;I-set	Immunoglobulin V-set domain;Immunoglobulin domain;Immunoglobulin domain;Immunoglobulin I-set domain	CYT
B3KUB9	SWAP70	SWAP70	23075	B3KUB9_HUMAN SWAP-70 protein, isoform CRA_b OS=Homo sapiens OX=9606 GN=SWAP70 PE=2 SV=1	1.914	0.9366	0.04176	up	yes	934.377	488.276	517.793884277	394.764862061	495.05520152002	575.71282959	128.443237305	817.886108398	1159.8309036309	763.68645540286	1621.68518066	871.851379395	563.96232808143	625.24561409196	BP:regulation of protein localization;BP:regulation of phosphate metabolic process;BP:regulation of primary metabolic process;BP:regulation of metabolic process;BP:positive regulation of response to stimulus;BP:regulation of response to stimulus;BP:regulation of actin polymerization or depolymerization;BP:negative regulation of cell adhesion;BP:regulation of chemotaxis;BP:positive regulation of c…	GO:0032880;GO:0019220;GO:0080090;GO:0019222;GO:0048584;GO:0048583;GO:0008064;GO:0007162;GO:0050920;GO:0050921;GO:0071840;GO:0032103;GO:0032231;GO:0032233;GO:0010605;GO:0071704;GO:0009966;GO:0051495;GO:0051494;GO:0051493;GO:0002684;GO:0002685;GO:0048518;GO:0048519;GO:0051056;GO:0032101;GO:0060255;GO:1902309;GO:1902308;GO:1901880;GO:0046649;GO:0046483;GO:0010638;GO:0010639;GO:0002376;GO:0002204;GO:…	------	------	------	------	ENOG4111DEK;ENOG410XRWV	S:Function unknown;	PF00169.33;PF15413.10	PH;PH_11	PH domain;Pleckstrin homology domain	CYT
A0A5C2G929	-	-	-	A0A5C2G929_HUMAN IGL c4207_light_IGKV1-5_IGKJ3 (Fragment) OS=Homo sapiens OX=9606 PE=2 SV=1	0.1406	-2.83	0.0004395	down	yes	174.9672	1244.7106	1391.05407715	1367.201332412	1192.378883904	1084.27172852	1078.091076268	1355.2666792629	0	0	0	0	0	1049.80334473	------	------	------	------	------	------	ENOG41115Q6;ENOG410YQB2	S:Function unknown;	PF07686.21;PF13927.10;PF07679.20	V-set;Ig_3;I-set	Immunoglobulin V-set domain;Immunoglobulin domain;Immunoglobulin I-set domain	CYT
B7Z1V7	-	-	3313	B7Z1V7_HUMAN Stress-70 protein, mitochondrial OS=Homo sapiens OX=9606 PE=2 SV=1	66.12	6.047	3.377E-5	up	yes	1397.0524	21.1284	0	126.77015686	0	0	0	0	4209.7820652607	591.64966211783	645.200744629	1452.46179199	880.87827175788	602.34187551098	BP:nuclear transport;BP:nuclear export;BP:regulation of stem cell differentiation;BP:negative regulation of stem cell differentiation;BP:membrane organization;BP:protein localization;BP:inner mitochondrial membrane organization;BP:mitochondrion organization;BP:cellular macromolecule localization;BP:cellular developmental process;BP:regulation of apoptotic process;BP:negative regulation of cell de…	GO:0051169;GO:0051168;GO:2000736;GO:2000737;GO:0061024;GO:0008104;GO:0007007;GO:0007005;GO:0070727;GO:0048869;GO:0042981;GO:0010721;GO:0002682;GO:0033036;GO:0002683;GO:0030218;GO:0045184;GO:1903706;GO:1903707;GO:0050794;GO:0022607;GO:0006457;GO:0006611;GO:0006458;GO:0050789;GO:0045647;GO:0045646;GO:0006886;GO:0016043;GO:0007006;GO:0065007;GO:0071840;GO:0006810;GO:0050793;GO:0031163;GO:0008150;GO:…	K04043	dnaK, HSPA9	hsa03018;hsa05152	RNA degradation;Tuberculosis	COG0443	O:Posttranslational modification, protein turnover, chaperones	PF00012.24;PF06723.17	HSP70;MreB_Mbl	Hsp70 protein;MreB/Mbl protein	CYT
Q6WKZ4	RAB11FIP1	Rab11 family-interacting protein 1	80223	RFIP1_HUMAN Rab11 family-interacting protein 1 OS=Homo sapiens OX=9606 GN=RAB11FIP1 PE=1 SV=3	1.221	0.2881	0.03295	up	yes	776.1018	635.8864	611.760009766	746.309265137	506.907806396	676.130432129	610.069702148	664.141479492	721.321228027	946.980651855	674.269470215	889.628173828	669.827941895	754.583190918	BP:regulation of multicellular organismal process;BP:regulation of secretion;BP:negative regulation of secretion;BP:regulation of transport;BP:negative regulation of signaling;BP:protein localization;BP:negative regulation of secretion by cell;BP:negative regulation of cell communication;BP:cellular localization;BP:regulation of signaling;BP:regulation of localization;BP:regulation of cell commun…	GO:0051239;GO:0051046;GO:0051048;GO:0051049;GO:0023057;GO:0008104;GO:1903531;GO:0010648;GO:0051641;GO:0023051;GO:0032879;GO:0010646;GO:0032880;GO:0050708;GO:0050709;GO:0070727;GO:0051224;GO:0051241;GO:0032940;GO:0050789;GO:0071705;GO:0065007;GO:0060341;GO:0048519;GO:1904950;GO:0065008;GO:0016192;GO:1903828;GO:0070201;GO:0009987;GO:0051051;GO:0140352;GO:0070163;GO:0006810;GO:0070164;GO:0050794;GO:…	K12484	RAB11FIP1_2_5	hsa04144	Endocytosis	ENOG410Z6B0	S:Function unknown	PF00168.34;PF09457.14	C2;RBD-FIP	C2 domain;FIP domain	CYT
B4DYR5	-	-	253558	B4DYR5_HUMAN cDNA FLJ61482, highly similar to Homo sapiens lysocardiolipin acyltransferase (LYCAT), transcript variant 1, mRNA OS=Homo sapiens OX=9606 PE=2 SV=1	0.1322	-2.919	0.0004498	down	yes	164.1901	1241.7411	1667.2679602645	866.71597236921	1421.32568359	683.628723145	1463.5371807764	1347.9709486798	0	985.140563965	0	0	0	0	BP:phosphatidic acid biosynthetic process;BP:glycerophospholipid metabolic process;BP:CDP-diacylglycerol metabolic process;BP:cardiolipin acyl-chain remodeling;BP:cardiolipin metabolic process;BP:cellular biosynthetic process;BP:phosphatidylinositol acyl-chain remodeling;BP:CDP-diacylglycerol biosynthetic process;BP:cellular lipid metabolic process;BP:organic substance biosynthetic process;BP:org…	GO:0006654;GO:0006650;GO:0046341;GO:0035965;GO:0032048;GO:0044249;GO:0036149;GO:0016024;GO:0044255;GO:1901576;GO:0071704;GO:0006644;GO:0006629;GO:0045017;GO:0009987;GO:0009058;GO:0008150;GO:0008152;GO:0046486;GO:0090407;GO:0008610;GO:0046488;GO:0044238;GO:0008654;GO:0044237;GO:0006796;GO:0006793;GO:0019637;GO:0046474;GO:0046471;GO:0046473GO:0005789;GO:0043229;GO:0043227;GO:0005783;GO:0031090;GO:0…	K13513	LCLAT1, AGPAT8	hsa00561;hsa01100;hsa00564	Glycerolipid metabolism;Metabolic pathways;Glycerophospholipid metabolism	COG0204	I:Lipid transport and metabolism	PF01553.25;PF16076.9	Acyltransferase;Acyltransf_C	Acyltransferase;Acyltransferase C-terminus	CYT
B4DSX2	-	-	22918	B4DSX2_HUMAN cDNA FLJ60144, highly similar to Complement component C1q receptor OS=Homo sapiens OX=9606 PE=2 SV=1	1.537	0.6201	0.0434	up	yes	844.1513	549.3417	640.802368164	453.072143555	660.918884277	456.200378418	522.286376953	562.770019531	730.020446777	675.211364746	965.358093262	1510.45166016	543.95501709	639.911071777	BP:macrophage activation;BP:phagocytosis;BP:immune system process;BP:transport;BP:multicellular organismal process;BP:cell-cell adhesion;BP:cellular process;BP:cell activation;BP:biological_process;BP:cell adhesion;BP:establishment of localization;BP:localization;BP:endocytosis;BP:vesicle-mediated transport;BP:leukocyte activation;BP:myeloid leukocyte activation;BP:import into cellCC:ficolin-1-ri…	GO:0042116;GO:0006909;GO:0002376;GO:0006810;GO:0032501;GO:0098609;GO:0009987;GO:0001775;GO:0008150;GO:0007155;GO:0051234;GO:0051179;GO:0006897;GO:0016192;GO:0045321;GO:0002274;GO:0098657GO:0101003;GO:0035579;GO:0030667;GO:0031090;GO:0016020;GO:0009986;GO:0110165;GO:0098588;GO:0070821;GO:0030659;GO:0012506;GO:0005886;GO:0005575GO:0038023;GO:0060089;GO:0003674;GO:0005488;GO:0043167;GO:0001849;GO:00…	K06702	CD93	------	------	ENOG410ZKXP	U:Intracellular trafficking, secretion, and vesicular transport	PF00059.25	Lectin_C	Lectin C-type domain	CYT
Q6UUV7	CRTC3	CREB-regulated transcription coactivator 3	64784	CRTC3_HUMAN CREB-regulated transcription coactivator 3 OS=Homo sapiens OX=9606 GN=CRTC3 PE=1 SV=2	2.045	1.032	0.003862	up	yes	935.6668	457.5179	515.860656738	445.06362430239	266.105438232	350.11469437118	565.337219238	602.625854492	1061.82006836	1413.42919922	712.126098633	1141.0395486977	679.14571612865	606.440124512	BP:regulation of primary metabolic process;BP:regulation of metabolic process;BP:protein homotetramerization;BP:negative regulation of response to stimulus;BP:regulation of response to stimulus;BP:regulation of G-protein coupled receptor protein signaling pathway;BP:cellular component organization or biogenesis;BP:macromolecular complex assembly;BP:positive regulation of macromolecule metabolic p…	GO:0080090;GO:0019222;GO:0051289;GO:0048585;GO:0048583;GO:0008277;GO:0071840;GO:0065003;GO:0010604;GO:0009968;GO:0009966;GO:0045833;GO:0048518;GO:0048519;GO:0060255;GO:2001141;GO:0048871;GO:0002274;GO:0002376;GO:0009894;GO:0022607;GO:0009892;GO:0009893;GO:0009891;GO:0045321;GO:0050789;GO:1901575;GO:0106072;GO:0106070;GO:0016043;GO:0016042;GO:0065007;GO:0097009;GO:0006629;GO:0009889;GO:0050794;GO:…	K16334	CRTC3, TORC3	hsa05166	Human T-cell leukemia virus 1 infection	ENOG410XPDQ	S:Function unknown	PF12885.11;PF12886.11;PF12884.11	TORC_M;TORC_C;TORC_N	Transducer of regulated CREB activity middle domain;Transducer of regulated CREB activity, C terminus;Transducer of regulated CREB activity, N terminus	CYT
A0A1V0E3M6	HLA-DOA	HLA	3111	A0A1V0E3M6_HUMAN HLA-DOA (Fragment) OS=Homo sapiens OX=9606 GN=HLA-DOA PE=3 SV=1	3.925	1.973	0.00147	up	yes	1105.4415	281.6269	1689.7611084	0	0	0	0	0	2494.28857422	1275.7663508712	551.362121582	257.577423096	1063.7544758019	989.9002712011	BP:positive regulation of response to stimulus;BP:regulation of response to stimulus;BP:macromolecular complex subunit organization;BP:cellular component organization or biogenesis;BP:positive regulation of biological process;BP:biological regulation;BP:negative regulation of antigen processing and presentation of peptide antigen;BP:negative regulation of antigen processing and presentation of pe…	GO:0048584;GO:0048583;GO:0043933;GO:0071840;GO:0048518;GO:0065007;GO:0002584;GO:0002587;GO:0002586;GO:0002581;GO:0002580;GO:0002583;GO:1903706;GO:0002504;GO:0002501;GO:0002503;GO:0002376;GO:0022607;GO:0048002;GO:0050789;GO:0016043;GO:0065003;GO:0002684;GO:0002682;GO:0002683;GO:0019882;GO:0019884;GO:0019886;GO:0050793;GO:0050794;GO:0008150;GO:0051239;GO:0006955;GO:0050896;GO:0045785;GO:0002694;GO:…	K06752	MHC2	hsa04659;hsa04658;hsa04612;hsa05330;hsa05332;hsa04672;hsa04514;hsa04145;hsa05310;hsa04940;hsa05416;hsa05140;hsa05168;hsa05169;hsa05145;hsa05164;hsa05166;hsa05322;hsa05323;hsa05320;hsa05321;hsa04640;hsa05150;hsa05152	Th17 cell differentiation;Th1 and Th2 cell differentiation;Antigen processing and presentation;Allograft rejection;Graft-versus-host disease;Intestinal immune network for IgA production;Cell adhesion molecules;Phagosome;Asthma;Type I diabetes mellitus;Viral myocarditis;Leishmaniasis;Herpes simplex virus 1 infection;Epstein-Barr virus infection;Toxoplasmosis;Influenza A;Human T-cell leukemia virus…	ENOG4111C4S	U:Intracellular trafficking, secretion, and vesicular transport	PF00993.24;PF07654.19	MHC_II_alpha;C1-set	Class II histocompatibility antigen, alpha domain;Immunoglobulin C1-set domain	CYT
H0YIN7	-	Peptidase_M24 domain-containing protein	-	H0YIN7_HUMAN Peptidase M24 domain-containing protein (Fragment) OS=Homo sapiens OX=9606 PE=3 SV=3	37.89	5.244	0.0002454	up	yes	1349.978	35.6244	0	0	0	0	0	213.746643066	102.503875732	305.230743408	3230.10180664	2490.22583008	793.07498508646	1178.7307375079	BP:regulation of primary metabolic process;BP:regulation of metabolic process;BP:organic cyclic compound metabolic process;BP:posttranscriptional regulation of gene expression;BP:positive regulation of biological process;BP:negative regulation of biological process;BP:ncRNA processing;BP:regulation of macromolecule metabolic process;BP:regulation of RNA biosynthetic process;BP:heterocycle metabol…	GO:0080090;GO:0019222;GO:1901360;GO:0010608;GO:0048518;GO:0048519;GO:0034470;GO:0060255;GO:2001141;GO:0046483;GO:0009892;GO:0009890;GO:0034660;GO:0065007;GO:0006364;GO:0050793;GO:0009889;GO:0050794;GO:0008150;GO:0008152;GO:0010605;GO:0016070;GO:0016072;GO:0006355;GO:0010556;GO:0010558;GO:0034641;GO:0006139;GO:0051246;GO:0009987;GO:0006725;GO:0034248;GO:0045597;GO:0045595;GO:0045892;GO:0051094;GO:…	K26736	PA2G4, EBP1	------	------	COG0024	J:Translation, ribosomal structure and biogenesis	PF00557.28	Peptidase_M24	Metallopeptidase family M24	CYT
Q9P1C5	-	-	3697	Q9P1C5_HUMAN Inter-alpha-trypsin inhibitor heavy chain H1 OS=Homo sapiens OX=9606 PE=2 SV=1	2.864	1.518	0.00146	up	yes	1017.292	355.2434	0	0	0	0	0	2131.46069336	1161.7708501896	635.338256836	900.196777344	1787.28063965	912.93362357296	706.23192882574	BP:glycosaminoglycan metabolic process;BP:mucopolysaccharide metabolic process;BP:nitrogen compound metabolic process;BP:organic substance metabolic process;BP:hyaluronan metabolic process;BP:biological_process;BP:metabolic process;BP:organonitrogen compound metabolic process;BP:carbohydrate derivative metabolic process;BP:macromolecule metabolic process;BP:aminoglycan metabolic processCC:membran…	GO:0030203;GO:1903510;GO:0006807;GO:0071704;GO:0030212;GO:0008150;GO:0008152;GO:1901564;GO:1901135;GO:0043170;GO:0006022GO:0043227;GO:0043226;GO:0005575;GO:0070062;GO:0072562;GO:0110165;GO:0030312;GO:0062023;GO:1903561;GO:0031982;GO:0043230;GO:0005576;GO:0031012;GO:0065010GO:0004866;GO:0030246;GO:0030414;GO:0003674;GO:0005488;GO:0004857;GO:0098772;GO:0005540;GO:0043167;GO:0005509;GO:0046872;GO:00…	K19014	ITIH1, SHAP	------	------	COG2304	U:Intracellular trafficking, secretion, and vesicular transport	PF06668.16	ITI_HC_C	Inter-alpha-trypsin inhibitor heavy chain C-terminus	CYT
A0A8C8PZE2	C19orf12	C19orf12	-	A0A8C8PZE2_HUMAN Chromosome 19 open reading frame 12 (Fragment) OS=Homo sapiens OX=9606 GN=C19orf12 PE=1 SV=1	1.343	0.4255	0.03948	up	yes	786.5275	585.8234	657.296813965	323.793670654	797.383300781	511.26385498	688.429321289	536.773193359	886.462097168	639.04095459	866.39458790809	788.70704823471	801.675476074	736.884643555	BP:ion homeostasis;BP:cellular catabolic process;BP:calcium ion homeostasis;BP:inorganic ion homeostasis;BP:cell death;BP:mitochondrial calcium ion homeostasis;BP:homeostatic process;BP:cellular homeostasis;BP:cellular process;BP:cellular calcium ion homeostasis;BP:autophagy;BP:apoptotic process;BP:cellular ion homeostasis;BP:programmed cell death;BP:response to stress;BP:process utilizing autoph…	GO:0050801;GO:0044248;GO:0055074;GO:0098771;GO:0008219;GO:0051560;GO:0042592;GO:0019725;GO:0009987;GO:0006874;GO:0006914;GO:0006915;GO:0006873;GO:0012501;GO:0006950;GO:0061919;GO:0008152;GO:0055080;GO:0055082;GO:0009056;GO:0006979;GO:0030003;GO:0050896;GO:0044237;GO:0048878;GO:0008150GO:0005783;GO:0043229;GO:0043227;GO:0043226;GO:0031090;GO:0016020;GO:0005739;GO:0110165;GO:0031966;GO:0043231;GO:0…	K23168	MPAN	------	------	ENOG410YRIP	S:Function unknown	PF20721.1	C19orf12	C19orf12-like protein	CYT
Q9BTU6	PI4K2A	Phosphatidylinositol 4-kinase type 2-alpha	55361	P4K2A_HUMAN Phosphatidylinositol 4-kinase type 2-alpha OS=Homo sapiens OX=9606 GN=PI4K2A PE=1 SV=1	1.32	0.4005	0.03877	up	yes	780.3145	590.981	729.200500488	571.080871582	531.070800781	576.425537109	535.546569824	602.561584473	878.243103027	699.456542969	875.858215332	1033.8034668	528.848449707	665.677246094	BP:cellular component organization or biogenesis;BP:phosphatidylinositol biosynthetic process;BP:phosphatidylinositol metabolic process;BP:glycerolipid metabolic process;BP:vesicle organization;BP:organophosphate metabolic process;BP:organic substance biosynthetic process;BP:cellular component organization;BP:phosphatidylinositol phosphorylation;BP:lipid metabolic process;BP:biological_process;BP…	GO:0071840;GO:0006661;GO:0046488;GO:0046486;GO:0016050;GO:0019637;GO:1901576;GO:0016043;GO:0046854;GO:0006629;GO:0008150;GO:0090407;GO:0008654;GO:0008152;GO:0016310;GO:0044249;GO:0006644;GO:0009987;GO:0044255;GO:0007032;GO:0007030;GO:0046474;GO:0006650;GO:0045017;GO:0071704;GO:0009058;GO:0008610;GO:0006996;GO:0044238;GO:0044237;GO:0006796;GO:0006793GO:0051286;GO:0030427;GO:0030425;GO:0097060;GO:0…	K13711	PI4K2	hsa00562;hsa01100;hsa04070	Inositol phosphate metabolism;Metabolic pathways;Phosphatidylinositol signaling system	ENOG410XP06	S:Function unknown	PF00454.31	PI3_PI4_kinase	Phosphatidylinositol 3- and 4-kinase	CYT
K7EPP6	ERC1	ERC1	-	K7EPP6_HUMAN ELKS/RAB6-interacting/CAST family member 1 (Fragment) OS=Homo sapiens OX=9606 GN=ERC1 PE=1 SV=1	4.012	2.004	0.002287	up	yes	1097.3333	273.4977	38.6669769287	390.73840893678	252.09036515111	378.49507988593	223.88545328183	357.109680176	886.40426453107	791.640180901	1692.54980469	1501.890625	883.3773103537	828.13775279823	BP:protein localization;BP:regulation of primary metabolic process;BP:regulation of metabolic process;BP:regulation of transport;BP:regulation of calcium-dependent activation of synaptic vesicle fusion;BP:calcium ion homeostasis;BP:inorganic ion homeostasis;BP:nitrogen compound transport;BP:cellular macromolecule localization;BP:positive regulation of molecular function;BP:regulation of trans-syn…	GO:0008104;GO:0080090;GO:0019222;GO:0051049;GO:0150037;GO:0055074;GO:0098771;GO:0071705;GO:0070727;GO:0044093;GO:0099177;GO:1990709;GO:0019725;GO:0060255;GO:0071702;GO:0045184;GO:2001141;GO:0051128;GO:0016192;GO:0016197;GO:1901564;GO:0019538;GO:0048878;GO:0048790;GO:0098916;GO:0022607;GO:0048167;GO:0006807;GO:0050789;GO:0016043;GO:0065003;GO:0065007;GO:0071840;GO:0065009;GO:0065008;GO:0006810;GO:…	------	------	------	------	ENOG410Y4GU	S:Function unknown	PF10174.13	Cast	RIM-binding protein of the cytomatrix active zone	CYT
Q53FW8	-	-	55080	Q53FW8_HUMAN TAP binding protein-like variant (Fragment) OS=Homo sapiens OX=9606 PE=1 SV=1	9.744	3.285	0.0003087	up	yes	1237.9746	127.052	0	0	0	0	762.311828613	0	1550.89709473	1460.46179199	1394.08117676	1068.97290039	731.784484863	1221.6504414788	BP:cellular component assembly;BP:macromolecular complex subunit organization;BP:negative regulation of antigen processing and presentation of peptide antigen via MHC class I;BP:cellular component organization or biogenesis;BP:negative regulation of antigen processing and presentation;BP:cellular component organization;BP:regulation of biological process;BP:macromolecular complex assembly;BP:regu…	GO:0022607;GO:0043933;GO:0002590;GO:0071840;GO:0002578;GO:0016043;GO:0050789;GO:0065003;GO:0002682;GO:0002683;GO:0065007;GO:0002589;GO:0002584;GO:0009987;GO:0002583;GO:0008150;GO:0048519;GO:0002501;GO:0002502;GO:0002577GO:0005783;GO:0005886;GO:0043229;GO:0043227;GO:0043226;GO:0031090;GO:0016020;GO:0110165;GO:0098588;GO:0032991;GO:0043231;GO:0000139;GO:0005575;GO:0098796;GO:0042824GO:0044877;GO:00…	------	------	------	------	ENOG4111SQB	U:Intracellular trafficking, secretion, and vesicular transport	PF07686.21;PF07654.19;PF00047.29;PF07679.20	V-set;C1-set;ig;I-set	Immunoglobulin V-set domain;Immunoglobulin C1-set domain;Immunoglobulin domain;Immunoglobulin I-set domain	CYT
K0A7K7	TRAP1	TRAP1	10131	K0A7K7_HUMAN TNF receptor-associated protein 1 (Fragment) OS=Homo sapiens OX=9606 GN=TRAP1 PE=2 SV=1	1.38	0.4647	0.02581	up	yes	790.6262	573.0879	920.839233398	494.17326967912	547.273193359	449.26270355687	572.86021929888	454.118835449	917.02911942939	663.1401277991	953.975463867	810.800292969	608.63017507641	790.18214553972	BP:negative regulation of apoptotic signaling pathway;BP:regulation of primary metabolic process;BP:regulation of metabolic process;BP:regulation of apoptotic signaling pathway;BP:negative regulation of response to stimulus;BP:regulation of response to stimulus;BP:negative regulation of signal transduction;BP:regulation of signal transduction;BP:posttranscriptional regulation of gene expression;B…	GO:2001234;GO:0080090;GO:0019222;GO:2001233;GO:0048585;GO:0048583;GO:0009968;GO:0009966;GO:0010608;GO:0048519;GO:0060255;GO:1903427;GO:0010468;GO:0010648;GO:0009892;GO:0009890;GO:0042981;GO:0050789;GO:0065007;GO:2000378;GO:0009889;GO:2000377;GO:0050794;GO:0008150;GO:1902532;GO:1902531;GO:0061077;GO:0009386;GO:0010556;GO:1901298;GO:1901299;GO:1901856;GO:0023057;GO:0023051;GO:0006457;GO:0010646;GO:…	K09488	TRAP1, HSP75	hsa05012;hsa05022	Parkinson disease;Pathways of neurodegeneration - multiple diseases	COG0326	O:Posttranslational modification, protein turnover, chaperones	PF00183.22;PF13589.10	HSP90;HATPase_c_3	Hsp90 protein;Histidine kinase-, DNA gyrase B-, and HSP90-like ATPase	CYT
Q9BV10	ALG12	Dol-P-Man:Man(7)GlcNAc(2)-PP-Dol alpha-1,6-mannosyltransferase	79087	ALG12_HUMAN Dol-P-Man:Man(7)GlcNAc(2)-PP-Dol alpha-1,6-mannosyltransferase OS=Homo sapiens OX=9606 GN=ALG12 PE=1 SV=1	1.359	0.4425	0.0322	up	yes	785.5446	577.8499	697.77154541	647.811157227	456.545196533	530.31463623	662.467468262	472.189483643	805.809692383	625.660095215	856.71862793	893.823913574	990.152648926	541.102416992	BP:protein folding;BP:polyprenol metabolic process;BP:nitrogen compound metabolic process;BP:small molecule metabolic process;BP:organic substance biosynthetic process;BP:protein glycosylation;BP:protein N-linked glycosylation;BP:dolichol-linked oligosaccharide biosynthetic process;BP:organic substance metabolic process;BP:lipid metabolic process;BP:isoprenoid metabolic process;BP:cellular proces…	GO:0006457;GO:0016093;GO:0006807;GO:0044281;GO:1901576;GO:0006486;GO:0006487;GO:0006488;GO:0071704;GO:0006629;GO:0006720;GO:0009987;GO:0070085;GO:0043412;GO:0043413;GO:0008150;GO:0008152;GO:0044255;GO:0044238;GO:1901564;GO:0006490;GO:0019538;GO:1901135;GO:0009058;GO:0044237;GO:0043170;GO:1901137;GO:0036211;GO:0006066;GO:1901615;GO:0019348GO:0005783;GO:0005789;GO:0043229;GO:0043227;GO:0043226;GO:0…	K03847	ALG12	hsa00513;hsa00510;hsa01100	Various types of N-glycan biosynthesis;N-Glycan biosynthesis;Metabolic pathways	ENOG410XR38	S:Function unknown	PF03901.21	Glyco_transf_22	Alg9-like mannosyltransferase family	CYT
Q8TEB9	RHBDD1	Rhomboid-related protein 4	84236	RHBL4_HUMAN Rhomboid-related protein 4 OS=Homo sapiens OX=9606 GN=RHBDD1 PE=1 SV=1	1.366	0.45	0.0284	up	yes	785.0983	574.6524	859.055603027	617.453552246	582.98046875	359.571075439	556.602416992	472.251159668	943.161743164	889.172302246	781.075744629	666.05291748	663.805419922	767.321716309	BP:regulation of secretion;BP:positive regulation of secretion;BP:regulation of transport;BP:regulation of primary metabolic process;BP:cellular response to stimulus;BP:response to unfolded protein;BP:positive regulation of macromolecule metabolic process;BP:cellular developmental process;BP:cellular response to organic substance;BP:spermatid differentiation;BP:positive regulation of biological p…	GO:0051046;GO:0051047;GO:0051049;GO:0080090;GO:0051716;GO:0006986;GO:0010604;GO:0048869;GO:0071310;GO:0048515;GO:0048518;GO:0048519;GO:0030154;GO:0051050;GO:0060255;GO:0003006;GO:0030162;GO:0030163;GO:0010033;GO:1901564;GO:1901565;GO:0019538;GO:0010243;GO:0033554;GO:0009896;GO:0009894;GO:0009893;GO:0009891;GO:0036503;GO:0006807;GO:1901575;GO:0065007;GO:0071214;GO:0009889;GO:0050794;GO:0043412;GO:…	K09651	RHBDD1, RHBDL4	------	------	ENOG41100KJ	S:Function unknown	PF01694.26	Rhomboid	Rhomboid family	CYT
Q9UI12	ATP6V1H	V-type proton ATPase subunit H	51606	VATH_HUMAN V-type proton ATPase subunit H OS=Homo sapiens OX=9606 GN=ATP6V1H PE=1 SV=1	1.203	0.2666	0.01549	up	yes	740.8987	615.6722	632.490966797	754.106689453	543.079772949	592.877502441	547.84564209	623.632385254	639.711425781	720.176635742	785.110534668	821.924316406	802.636779785	675.832458496	BP:regulation of metabolic process;BP:cellular homeostasis;BP:vesicle-mediated transport;BP:synaptic vesicle lumen acidification;BP:regulation of catabolic process;BP:Golgi lumen acidification;BP:chemical homeostasis;BP:regulation of biological process;BP:regulation of pH;BP:biological regulation;BP:inorganic cation transmembrane transport;BP:inorganic ion transmembrane transport;BP:regulation of…	GO:0019222;GO:0019725;GO:0016192;GO:0097401;GO:0009894;GO:0061795;GO:0048878;GO:0050789;GO:0006885;GO:0065007;GO:0098662;GO:0098660;GO:0065008;GO:0006812;GO:0006811;GO:0006810;GO:0050794;GO:0008150;GO:0051234;GO:0006897;GO:0070050;GO:1902600;GO:0050801;GO:0051649;GO:0048388;GO:0007042;GO:0051453;GO:0051452;GO:0006873;GO:0030003;GO:0055080;GO:0055082;GO:0055085;GO:0007035;GO:0035751;GO:0031329;GO:…	K02144	ATPeV1H	hsa05120;hsa05110;hsa00190;hsa05323;hsa01100;hsa04721;hsa04142;hsa04145;hsa05152;hsa05165;hsa04150	Epithelial cell signaling in Helicobacter pylori infection;Vibrio cholerae infection;Oxidative phosphorylation;Rheumatoid arthritis;Metabolic pathways;Synaptic vesicle cycle;Lysosome;Phagosome;Tuberculosis;Human papillomavirus infection;mTOR signaling pathway	COG5231	C:Energy production and conversion	PF03224.18;PF11698.12;PF00514.27	V-ATPase_H_N;V-ATPase_H_C;Arm	V-ATPase subunit H;V-ATPase subunit H;Armadillo/beta-catenin-like repeat	CYT
A0A5C2FY58	-	-	-	A0A5C2FY58_HUMAN IGL c207_light_IGKV3-20_IGKJ5 (Fragment) OS=Homo sapiens OX=9606 PE=2 SV=1	9.359	3.226	0.0003051	up	yes	1221.7095	130.5359	0	0	0	0	0	783.215576172	1224.9015098055	1092.5110587124	1451.46948242	1095.35058594	1196.1383515896	1269.8862817498	------	------	------	------	------	------	ENOG410YSH4;ENOG41115I2	S:Function unknown;	PF07686.21;PF13927.10	V-set;Ig_3	Immunoglobulin V-set domain;Immunoglobulin domain	CYT
B3KUE5	PLTP	PLTP	5360	B3KUE5_HUMAN Phospholipid transfer protein, isoform CRA_c OS=Homo sapiens OX=9606 GN=PLTP PE=2 SV=1	1.585	0.6645	0.04915	up	yes	827.1965	521.9036	597.065979004	651.56652832	585.458007812	513.594604492	451.000823975	332.735595703	1039.05444336	661.919006348	537.303588867	1464.70410156	657.490234375	602.707824707	BP:fat-soluble vitamin metabolic process;BP:regulation of transport;BP:small molecule metabolic process;BP:small molecule biosynthetic process;BP:cilium movement;BP:organic cyclic compound biosynthetic process;BP:cellular component organization or biogenesis;BP:positive regulation of biological process;BP:vitamin metabolic process;BP:positive regulation of transport;BP:protein-lipid complex remod…	GO:0006775;GO:0051049;GO:0044281;GO:0044283;GO:0003341;GO:1901362;GO:0071840;GO:0048518;GO:0006766;GO:0051050;GO:0034368;GO:0034369;GO:0010874;GO:0046483;GO:0048870;GO:0050789;GO:0034375;GO:0015914;GO:0060285;GO:0035627;GO:1901576;GO:0016043;GO:0065007;GO:1901360;GO:0018130;GO:0006629;GO:0006810;GO:0008150;GO:0008152;GO:0051234;GO:0032368;GO:0022414;GO:1905954;GO:1901617;GO:1901615;GO:0006869;GO:…	K08761	PLTP	hsa04979;hsa03320	Cholesterol metabolism;PPAR signaling pathway	ENOG410Z88E	S:Function unknown	PF02886.21;PF01273.29	LBP_BPI_CETP_C;LBP_BPI_CETP	LBP / BPI / CETP family, C-terminal domain;LBP / BPI / CETP family, N-terminal domain	CYT
A0A173ADH0	HLA-DQA1	HLA	3117	A0A173ADH0_HUMAN MHC class II antigen OS=Homo sapiens OX=9606 GN=HLA-DQA1 PE=3 SV=1	0.03951	-4.662	9.987E-5	down	yes	51.0007	1290.7927	2198.3688283228	1468.0161253126	1172.0915588448	422.710571289	1498.69116211	984.877929688	0	306.004364014	0	0	0	0	BP:immune system process;BP:antigen processing and presentation;BP:biological_process;BP:immune response;BP:antigen processing and presentation of peptide or polysaccharide antigen via MHC class II;BP:response to stimulus;BP:adaptive immune responseCC:endosome membrane;CC:organelle membrane;CC:membrane protein complex;CC:membrane;CC:vacuolar membrane;CC:cellular anatomical entity;CC:bounding memb…	GO:0002376;GO:0019882;GO:0008150;GO:0006955;GO:0002504;GO:0050896;GO:0002250GO:0010008;GO:0031090;GO:0098796;GO:0016020;GO:0005774;GO:0110165;GO:0098588;GO:0030659;GO:0012506;GO:0042611;GO:0042613;GO:0032991;GO:0005575;GO:0098797;GO:0005765;GO:0098852	------	------	------	------	ENOG410YHX9	U:Intracellular trafficking, secretion, and vesicular transport	PF00993.24;PF07654.19	MHC_II_alpha;C1-set	Class II histocompatibility antigen, alpha domain;Immunoglobulin C1-set domain	CYT
Q1HG44	DUOXA2	Dual oxidase maturation factor 2	405753	DOXA2_HUMAN Dual oxidase maturation factor 2 OS=Homo sapiens OX=9606 GN=DUOXA2 PE=1 SV=2	7.589	2.924	0.0004441	up	yes	1184.8291	156.1215	122.992897034	173.648788452	245.17162423693	148.26993444663	136.76202015916	109.88365191929	340.744110107	1093.3269043	2052.0739238842	2470.9020649474	424.27019799992	727.65739239249	BP:regulation of cellular biosynthetic process;BP:protein localization;BP:regulation of metabolic process;BP:regulation of response to external stimulus;BP:positive regulation of locomotion;BP:positive regulation of cellular metabolic process;BP:regulation of cellular metabolic process;BP:nitrogen compound metabolic process;BP:regulation of defense response;BP:positive regulation of metabolic pro…	GO:0031326;GO:0008104;GO:0019222;GO:0032101;GO:0040017;GO:0031325;GO:0031323;GO:0006807;GO:0031347;GO:0009893;GO:0010726;GO:0051234;GO:2000379;GO:0070727;GO:0050727;GO:0050789;GO:0071705;GO:0071704;GO:1903428;GO:0065007;GO:0006810;GO:0071702;GO:0048518;GO:0033036;GO:1903426;GO:0010729;GO:2000609;GO:2000147;GO:0048583;GO:0009987;GO:0009889;GO:0072593;GO:0050794;GO:0045184;GO:2000377;GO:0040012;GO:…	K17232	DUOXA2	hsa04918	Thyroid hormone synthesis	ENOG410ZP7G	U:Intracellular trafficking, secretion, and vesicular transport	PF10204.13	DuoxA	Dual oxidase maturation factor	CYT
A0A5C2H036	-	-	-	A0A5C2H036_HUMAN IG c1298_light_IGKV1-27_IGKJ1 (Fragment) OS=Homo sapiens OX=9606 PE=2 SV=1	2.584	1.37	0.008701	up	yes	963.8988	372.9554	750.034790039	91.9209060669	308.40733030741	330.131103516	247.296066284	509.942138672	1713.40185547	857.683288574	929.806274414	826.05113230899	527.007385254	929.44291027618	------	------	------	------	------	------	ENOG410YQB2;ENOG41115Q6;ENOG4111RRF	S:Function unknown;	PF07686.21;PF13927.10;PF00047.29;PF07679.20	V-set;Ig_3;ig;I-set	Immunoglobulin V-set domain;Immunoglobulin domain;Immunoglobulin domain;Immunoglobulin I-set domain	CYT
Q9Y2G3	ATP11B	Phospholipid-transporting ATPase IF	23200	AT11B_HUMAN Phospholipid-transporting ATPase IF OS=Homo sapiens OX=9606 GN=ATP11B PE=1 SV=2	1.303	0.3818	0.007943	up	yes	753.6694	578.4951	595.54510498	542.852478027	629.784545898	474.790496826	589.973449707	638.024230957	665.806762695	650.886108398	984.665100098	801.196777344	741.50012207	677.961547852	BP:membrane organization;BP:cellular component organization or biogenesis;BP:lipid translocation;BP:aminophospholipid transport;BP:phospholipid transport;BP:cellular component organization;BP:biological regulation;BP:regulation of biological quality;BP:ion transport;BP:transport;BP:biological_process;BP:establishment of localization;BP:phospholipid translocation;BP:lipid transport;BP:cellular pro…	GO:0061024;GO:0071840;GO:0034204;GO:0015917;GO:0015914;GO:0016043;GO:0065007;GO:0065008;GO:0006811;GO:0006810;GO:0008150;GO:0051234;GO:0045332;GO:0006869;GO:0009987;GO:0055085;GO:0097035;GO:0071705;GO:0071702;GO:0034220;GO:0051179;GO:0015748GO:1990531;GO:0005783;GO:0035577;GO:0012505;GO:0031982;GO:0016020;GO:0005774;GO:0031901;GO:0005794;GO:0098588;GO:0031965;GO:0043231;GO:0110165;GO:0098852;GO:0…	K01530	E7.6.2.1	------	------	COG0474;ENOG410XPYK	O:Posttranslational modification, protein turnover, chaperones;U:Intracellular trafficking, secretion, and vesicular transport	PF16212.9;PF16209.9;PF13246.10;PF00702.30;PF00122.24	PhoLip_ATPase_C;PhoLip_ATPase_N;Cation_ATPase;Hydrolase;E1-E2_ATPase	Phospholipid-translocating P-type ATPase C-terminal;Phospholipid-translocating ATPase N-terminal;Cation transport ATPase;haloacid dehalogenase-like hydrolase;E1-E2 ATPase	CYT
A0A5C2H1Q2	-	-	-	A0A5C2H1Q2_HUMAN IG c856_light_IGKV2D-28_IGKJ2 (Fragment) OS=Homo sapiens OX=9606 PE=2 SV=1	1.723	0.7849	0.04671	up	yes	840.0786	487.4758	372.079345703	551.51054770322	330.928955078	592.298461914	391.35748291	686.680053711	1062.4830721916	472.858520508	1223.56958008	1194.31530762	594.45908465098	492.785949707	------	------	------	------	------	------	ENOG4111A87;ENOG410ZN1U;ENOG410YS8R;ENOG4110RHQ	S:Function unknown;	PF07686.21	V-set	Immunoglobulin V-set domain	CYT
Q71RC2	LARP4	La-related protein 4	113251	LARP4_HUMAN La-related protein 4 OS=Homo sapiens OX=9606 GN=LARP4 PE=1 SV=3	1.491	0.5763	0.04251	up	yes	780.4262	523.342	748.101867676	633.881408691	357.994873047	409.08706665	309.186950684	681.799804688	793.446960449	728.619567871	1068.64355469	881.999450684	495.322601318	714.525024414	BP:regulation of metabolic process;BP:cellular component organization or biogenesis;BP:regulation of primary metabolic process;BP:positive regulation of macromolecule metabolic process;BP:posttranscriptional regulation of gene expression;BP:peptide biosynthetic process;BP:positive regulation of biological process;BP:regulation of macromolecule metabolic process;BP:organonitrogen compound metaboli…	GO:0019222;GO:0071840;GO:0080090;GO:0010604;GO:0010608;GO:0043043;GO:0048518;GO:0060255;GO:1901564;GO:1901566;GO:0019538;GO:0022604;GO:0009893;GO:0022603;GO:1901576;GO:0016043;GO:0065007;GO:0045727;GO:0050793;GO:0009889;GO:0050794;GO:0008150;GO:0008152;GO:0044271;GO:0010557;GO:0010556;GO:0006518;GO:0034250;GO:0044249;GO:0034641;GO:0009891;GO:0051246;GO:0051247;GO:0009987;GO:0034248;GO:0007010;GO:…	K18763	LARP4	------	------	ENOG410XTHK	S:Function unknown	PF05383.21	La	La domain	CYT
Q9UII2	ATP5IF1	ATPase inhibitor, mitochondrial	93974	ATIF1_HUMAN ATPase inhibitor, mitochondrial OS=Homo sapiens OX=9606 GN=ATP5IF1 PE=1 SV=1	1.475	0.5607	0.009821	up	yes	768.5327	521.052	627.812988281	544.071960449	413.625579834	561.785583496	493.818359375	485.197418213	639.403015137	926.712646484	504.195800781	963.492858887	853.804199219	723.58770752	BP:regulation of intracellular protein transport;BP:regulation of phosphate metabolic process;BP:regulation of primary metabolic process;BP:regulation of metabolic process;BP:regulation of transport;BP:regulation of intracellular transport;BP:negative regulation of epithelial cell proliferation;BP:porphyrin-containing compound metabolic process;BP:porphyrin-containing compound biosynthetic proces…	GO:0033157;GO:0019220;GO:0080090;GO:0019222;GO:0051049;GO:0032386;GO:0050680;GO:0006778;GO:0006779;GO:0051899;GO:1901362;GO:0007006;GO:1901360;GO:0051716;GO:0042440;GO:0010604;GO:0006783;GO:0048869;GO:0071840;GO:0044092;GO:0048518;GO:0033013;GO:0042127;GO:0051050;GO:0030218;GO:0030162;GO:0046483;GO:1901564;GO:1901566;GO:1903578;GO:0060255;GO:0010638;GO:1901028;GO:0033554;GO:0019438;GO:0042391;GO:…	K22255	ATPIF1	------	------	ENOG41127Z5	K:Transcription	PF04568.16	IATP	Mitochondrial ATPase inhibitor, IATP	CYT
A0A7S5BYJ7	-	-	-	A0A7S5BYJ7_HUMAN IGH c627_heavy_IGHV4-39_IGHD1-26_IGHJ6 (Fragment) OS=Homo sapiens OX=9606 PE=2 SV=1	4.203	2.071	0.004738	up	yes	1041.5595	247.7862	206.578811646	178.69459480943	366.78960818493	91.2164993286	593.615539551	49.8223114014	1250.7796129989	923.63862854513	2078.13623047	334.04776001	716.08093708836	946.67367900774	------	------	------	------	------	------	ENOG41114KX	S:Function unknown	PF07686.21	V-set	Immunoglobulin V-set domain	CYT
A0A5C2GVG6	-	-	-	A0A5C2GVG6_HUMAN IG c1461_heavy_IGHV3-72_IGHD3-3_IGHJ4 (Fragment) OS=Homo sapiens OX=9606 PE=2 SV=1	1.81	0.856	0.01054	up	yes	826.6198	456.6496	697.655944824	400.08415376185	550.85369873	260.429168701	394.421264648	436.453338623	1116.1862793	442.288208008	771.021118164	1039.92749023	813.55078125	776.74466625309	------	------	------	------	------	------	ENOG410YRGB	S:Function unknown	PF07686.21	V-set	Immunoglobulin V-set domain	CYT
A0A5C2G3F9	-	-	-	A0A5C2G3F9_HUMAN IGL c3692_light_IGKV1D-39_IGKJ1 (Fragment) OS=Homo sapiens OX=9606 PE=2 SV=1	5.907	2.562	0.001107	up	yes	1094.1034	185.21	0	0	0	0	0	1111.26000977	790.33404541	190.793441772	2200.47241211	2061.65869141	635.20968532821	686.15191134983	------	------	------	------	------	------	ENOG41115Q6;ENOG410YQB2;ENOG410YS8R	S:Function unknown;	PF07686.21;PF13927.10;PF00047.29	V-set;Ig_3;ig	Immunoglobulin V-set domain;Immunoglobulin domain;Immunoglobulin domain	CYT
A0A5C2FZH4	-	-	-	A0A5C2FZH4_HUMAN IGL c2322_light_IGKV1-12_IGKJ3 (Fragment) OS=Homo sapiens OX=9606 PE=2 SV=1	4.225	2.079	0.0009728	up	yes	1025.623	242.7226	0	0	0	0	1456.33569336	0	910.30322107967	465.617492676	1310.163069859	1622.4913955974	824.14400031721	1021.01898193	------	------	------	------	------	------	ENOG410YQB2;ENOG41115Q6	S:Function unknown;	PF07686.21;PF13927.10	V-set;Ig_3	Immunoglobulin V-set domain;Immunoglobulin domain	PLA
A0A0G2JMG3	ABCC6	ABC-type glutathione-S-conjugate transporter	-	A0A0G2JMG3_HUMAN ABC-type glutathione-S-conjugate transporter OS=Homo sapiens OX=9606 GN=ABCC6 PE=1 SV=1	6.812	2.768	0.0008553	up	yes	1081.3082	158.7365	0	0	0	0	0	952.419067383	789.78568925069	310.61907959	2069.5324389063	2258.64550781	503.41439120436	555.85196387742	BP:response to magnesium ion;BP:anatomical structure homeostasis;BP:tissue homeostasis;BP:calcium ion homeostasis;BP:inorganic ion homeostasis;BP:organic cyclic compound metabolic process;BP:ribonucleoside triphosphate metabolic process;BP:system process;BP:response to salt;BP:cellular homeostasis;BP:purine ribonucleoside triphosphate metabolic process;BP:ATP metabolic process;BP:organic substanc…	GO:0032026;GO:0060249;GO:0001894;GO:0055074;GO:0098771;GO:1901360;GO:0009199;GO:0003008;GO:1902074;GO:0019725;GO:0009205;GO:0046034;GO:0071702;GO:0007601;GO:0007600;GO:0010038;GO:0010035;GO:0046483;GO:1901564;GO:0048871;GO:0048878;GO:0006163;GO:0019637;GO:0044281;GO:0009141;GO:0009144;GO:0006807;GO:1901264;GO:1901576;GO:0051503;GO:0030505;GO:0006810;GO:0050953;GO:0009150;GO:0008150;GO:0008152;GO:…	K05669	ABCC6	hsa02010	ABC transporters	COG1132	V:Defense mechanisms	PF00664.27;PF00005.31;PF13191.10	ABC_membrane;ABC_tran;AAA_16	ABC transporter transmembrane region;ABC transporter;AAA ATPase domain	CYT
B4DDR3	-	-	8539	B4DDR3_HUMAN cDNA FLJ52148, highly similar to Apoptosis inhibitor 5 OS=Homo sapiens OX=9606 PE=2 SV=1	1.609	0.6862	0.01536	up	yes	761.9871	473.6613	344.275939941	443.50668335	512.4574468244	606.23905594873	539.523986816	395.96482549275	576.182006836	855.571594238	1202.74243164	572.498168945	540.498901367	824.429382324	BP:regulation of fibroblast apoptotic process;BP:cell death;BP:fibroblast apoptotic process;BP:regulation of apoptotic process;BP:regulation of biological process;BP:regulation of programmed cell death;BP:negative regulation of apoptotic process;BP:biological regulation;BP:negative regulation of biological process;BP:negative regulation of programmed cell death;BP:negative regulation of fibroblas…	GO:2000269;GO:0008219;GO:0044346;GO:0042981;GO:0050789;GO:0043067;GO:0043066;GO:0065007;GO:0048519;GO:0043069;GO:2000270;GO:0006915;GO:0050794;GO:0012501;GO:0008150;GO:0051179;GO:0009987;GO:0048523GO:0043229;GO:0005681;GO:0043227;GO:0043226;GO:0005737;GO:0016604;GO:0005634;GO:0016020;GO:0110165;GO:0016607;GO:0032991;GO:0043231;GO:1990904;GO:0005575GO:1901363;GO:0003674;GO:0005488;GO:0003676;GO:00…	------	------	------	------	ENOG410XSH0	S:Function unknown	PF05918.15	API5	Apoptosis inhibitory protein 5	CYT
G9BZK0	-	-	2597	G9BZK0_HUMAN Glyceraldehyde-3-phosphate dehydrogenase (Fragment) OS=Homo sapiens OX=9606 PE=2 SV=1	0.3736	-1.42	0.02333	down	yes	334.5764	895.5182	822.37159258009	897.36344590353	208.928314209	1607.25085449	777.772399902	1059.4227747043	354.653717041	352.03622249436	162.399230957	189.572052002	189.305053711	759.492126465	BP:carboxylic acid metabolic process;BP:generation of precursor metabolites and energy;BP:pyruvate metabolic process;BP:organic substance metabolic process;BP:glycolytic process;BP:cellular process;BP:hexose metabolic process;BP:organic substance catabolic process;BP:monocarboxylic acid metabolic process;BP:biological_process;BP:metabolic process;BP:oxoacid metabolic process;BP:catabolic process;…	GO:0019752;GO:0006091;GO:0006090;GO:0071704;GO:0006096;GO:0009987;GO:0019318;GO:1901575;GO:0032787;GO:0008150;GO:0008152;GO:0043436;GO:0009056;GO:0044238;GO:0005975;GO:0006082;GO:0005996;GO:0016052;GO:0044237;GO:0006006;GO:0044281GO:0051287;GO:0016620;GO:0003674;GO:0005488;GO:1901363;GO:1901265;GO:0016491;GO:0004365;GO:0043891;GO:0000166;GO:0017076;GO:0050661;GO:0036094;GO:0003824;GO:0016903;GO:0…	K00134	GAPDH, gapA	hsa05132;hsa05130;hsa01200;hsa01100;hsa01230;hsa04066;hsa00010;hsa05010;hsa05415	Salmonella infection;Pathogenic Escherichia coli infection;Carbon metabolism;Metabolic pathways;Biosynthesis of amino acids;HIF-1 signaling pathway;Glycolysis / Gluconeogenesis;Alzheimer disease;Diabetic cardiomyopathy	COG0057	G:Carbohydrate transport and metabolism	PF00044.28	Gp_dh_N	Glyceraldehyde 3-phosphate dehydrogenase, NAD binding domain	CYT
D6RAM1	HNRNPH1	HNRNPH1	-	D6RAM1_HUMAN Heterogeneous nuclear ribonucleoprotein H1 (Fragment) OS=Homo sapiens OX=9606 GN=HNRNPH1 PE=1 SV=1	0.4749	-1.074	0.04325	down	yes	395.5543	832.9491	699.02233817403	1225.4640339574	518.15734356027	1454.90966797	308.006317139	792.13486875004	153.009338379	334.37508687596	507.51424161663	561.48885792945	342.89730722729	474.041046143	CC:macromolecular complex;CC:ribonucleoprotein complex;CC:cellular_componentMF:organic cyclic compound binding;MF:molecular_function;MF:RNA binding;MF:nucleic acid binding;MF:heterocyclic compound binding;MF:binding	GO:0032991;GO:1990904;GO:0005575GO:0097159;GO:0003674;GO:0003723;GO:0003676;GO:1901363;GO:0005488	K12898	HNRNPF_H	------	------	ENOG410Z6M0	S:Function unknown	PF00076.26	RRM_1	RNA recognition motif	CYT
A0A3B3IST8	ICA1	ICA1	-	A0A3B3IST8_HUMAN Islet cell autoantigen 1 OS=Homo sapiens OX=9606 GN=ICA1 PE=1 SV=1	1.319	0.3994	0.01704	up	yes	681.6062	516.7067	453.406005859	659.236450195	602.784057617	411.957611084	399.60635376	573.249755859	615.697143555	612.589599609	654.108154297	860.906982422	650.843383789	695.491638184	BP:regulation of transport;BP:regulation of biological process;BP:establishment of localization;BP:biological regulation;BP:transport;BP:biological_process;BP:neurotransmitter transport;BP:regulation of localization;BP:localizationCC:intracellular organelle;CC:membrane-bounded organelle;CC:cytoplasm;CC:secretory granule membrane;CC:organelle membrane;CC:membrane;CC:organelle;CC:cellular anatomica…	GO:0051049;GO:0050789;GO:0051234;GO:0065007;GO:0006810;GO:0008150;GO:0006836;GO:0032879;GO:0051179GO:0043229;GO:0043227;GO:0005737;GO:0030667;GO:0031090;GO:0016020;GO:0043226;GO:0110165;GO:0005794;GO:0099501;GO:0098588;GO:0030658;GO:0030659;GO:0012506;GO:0030672;GO:0043231;GO:0005829;GO:0000139;GO:0005575;GO:0012505GO:0003674;GO:0005488;GO:0140090;GO:0008289;GO:0019904;GO:0005515	K19863	ICA1	hsa04940	Type I diabetes mellitus	ENOG410YJKW	S:Function unknown	PF06456.17;PF04629.18	Arfaptin;ICA69	Arfaptin-like domain;Islet cell autoantigen ICA69, C-terminal domain	CYT
B7Z2E3	-	Transmembrane ascorbate-dependent reductase CYB561	1534	B7Z2E3_HUMAN Transmembrane ascorbate-dependent reductase CYB561 OS=Homo sapiens OX=9606 PE=2 SV=1	2.048	1.034	0.03893	up	yes	802.0906	391.7285	500.39151861489	471.61706543	351.687255859	317.86340332	591.005371094	117.80645752	840.98177483509	296.406707764	760.34753418	1098.09436035	1173.50024414	643.213012695	BP:metabolic process;BP:ion homeostasis;BP:homeostatic process;BP:inorganic ion homeostasis;BP:generation of precursor metabolites and energy;BP:electron transport chain;BP:cellular homeostasis;BP:cellular iron ion homeostasis;BP:cellular process;BP:cellular ion homeostasis;BP:biological_process;BP:cellular cation homeostasis;BP:cation homeostasis;BP:cellular chemical homeostasis;BP:cellular meta…	GO:0008152;GO:0050801;GO:0042592;GO:0098771;GO:0006091;GO:0022900;GO:0019725;GO:0006879;GO:0009987;GO:0006873;GO:0008150;GO:0030003;GO:0055080;GO:0055082;GO:0044237;GO:0048878GO:0012506;GO:0030667;GO:0031090;GO:0016020;GO:0005774;GO:0110165;GO:0098588;GO:0042584;GO:0030659;GO:0005575;GO:0005765;GO:0098852GO:0003674;GO:0005488;GO:0043167;GO:0016491;GO:0046872;GO:0043169;GO:0003824	K08360	CYB561	------	------	ENOG4111FKI	O:Posttranslational modification, protein turnover, chaperones	PF03188.20	Cytochrom_B561	Eukaryotic cytochrome b561	CYT
P80365	HSD11B2	11-beta-hydroxysteroid dehydrogenase type 2	3291	DHI2_HUMAN 11-beta-hydroxysteroid dehydrogenase type 2 OS=Homo sapiens OX=9606 GN=HSD11B2 PE=1 SV=2	0.3768	-1.408	0.01151	down	yes	325.1489	862.8483	1050.17321777	1283.6385498	1039.54785156	497.248260498	361.962493896	944.519592285	87.5140762329	438.099029541	243.289337158	299.39351826795	326.780975342	555.81628418	BP:renal system process;BP:small molecule metabolic process;BP:tertiary alcohol metabolic process;BP:organic cyclic compound metabolic process;BP:response to corticosteroid;BP:response to peptide hormone;BP:regulation of systemic arterial blood pressure by hormone;BP:response to organic substance;BP:system process;BP:multi-organism reproductive process;BP:multi-multicellular organism process;BP:r…	GO:0003014;GO:0044281;GO:1902644;GO:1901360;GO:0031960;GO:0043434;GO:0001990;GO:0010033;GO:0003008;GO:0044703;GO:0044706;GO:0010243;GO:0003084;GO:0031667;GO:0007565;GO:0003073;GO:0003071;GO:0032094;GO:0065007;GO:0065008;GO:0006629;GO:0006950;GO:0008150;GO:0008152;GO:0034308;GO:0034650;GO:0036293;GO:1901698;GO:0001977;GO:1901615;GO:0009410;GO:0001666;GO:0014070;GO:0009719;GO:0050886;GO:0032501;GO:…	K00071	HSD11B2	hsa01100;hsa04960;hsa00140	Metabolic pathways;Aldosterone-regulated sodium reabsorption;Steroid hormone biosynthesis	ENOG410Y7FK	S:Function unknown	PF00106.29;PF13561.10	adh_short;adh_short_C2	short chain dehydrogenase;Enoyl	CYT
A0A0U1RR85	REEP3	Receptor expression-enhancing protein	-	A0A0U1RR85_HUMAN Receptor expression-enhancing protein (Fragment) OS=Homo sapiens OX=9606 GN=REEP3 PE=1 SV=1	1.32	0.4005	0.03387	up	yes	675.7252	511.9725	502.95803833	573.773376465	644.741516113	405.643280029	518.565979004	426.153106689	650.270446777	545.585449219	906.299743652	767.009460449	521.845092773	663.340759277	BP:cellular component assembly;BP:mitotic cell cycle process;BP:membrane organization;BP:nuclear membrane organization involved in mitotic nuclear division;BP:endoplasmic reticulum tubular network organization;BP:cellular component organization or biogenesis;BP:endoplasmic reticulum organization;BP:cellular component organization;BP:nuclear membrane organization;BP:cell division;BP:mitotic nuclea…	GO:0022607;GO:1903047;GO:0061024;GO:0101024;GO:0071786;GO:0071840;GO:0007029;GO:0016043;GO:0071763;GO:0051301;GO:0007084;GO:0071709;GO:0009987;GO:0008150;GO:0006996;GO:0031468;GO:0006998;GO:0022402GO:0099512;GO:0099513;GO:0005789;GO:0005874;GO:0071782;GO:0099080;GO:0031984;GO:0031090;GO:0016020;GO:0098827;GO:0110165;GO:0005881;GO:0005575;GO:0099081GO:0003674;GO:0005488;GO:0015631;GO:0008017;GO:00…	K17338	REEP1_2_3_4	------	------	COG5052	S:Function unknown	PF03134.23	TB2_DP1_HVA22	TB2/DP1, HVA22 family	CYT
A2IBA6	LIPH	LIPH	200879	A2IBA6_HUMAN Lipase H OS=Homo sapiens OX=9606 GN=LIPH PE=1 SV=1	1.474	0.5597	0.0003171	up	yes	706.8552	479.5689	460.506774902	381.607910156	491.784759521	506.427978516	526.532836914	510.55291748	735.86938722994	644.80078125	777.36031008176	837.588867188	590.577636719	654.934204102	BP:organic substance metabolic process;BP:lipid metabolic process;BP:primary metabolic process;BP:metabolic process;BP:biological_processCC:cellular_component;CC:extracellular region;CC:cellular anatomical entityMF:hydrolase activity;MF:hydrolase activity, acting on ester bonds;MF:catalytic activity;MF:molecular_function;MF:carboxylic ester hydrolase activity;MF:lipase activity	GO:0071704;GO:0006629;GO:0044238;GO:0008152;GO:0008150GO:0005575;GO:0005576;GO:0110165GO:0016787;GO:0016788;GO:0003824;GO:0003674;GO:0052689;GO:0016298	------	------	------	------	ENOG4111AHY	O:Posttranslational modification, protein turnover, chaperones	PF00151.23	Lipase	Lipase	EXC
A0A7S5EXJ8	-	-	-	A0A7S5EXJ8_HUMAN IGH c1758_heavy_IGHV3-33_IGHD3-16_IGHJ6 (Fragment) OS=Homo sapiens OX=9606 PE=2 SV=1	12.9	3.689	0.0002049	up	yes	1099.543	85.2078	511.246795654	0	0	0	0	0	995.25974350541	946.02590444456	1647.46081543	782.434448242	957.8131652809	1268.2640245244	------	------	------	------	------	------	ENOG410YMG4;ENOG410YRGB;ENOG410YQJV;ENOG410YDAJ	S:Function unknown;	PF07686.21	V-set	Immunoglobulin V-set domain	CYT
A0A5C2GW38	-	-	-	A0A5C2GW38_HUMAN IG c1751_heavy_IGHV3-13_IGHD3-3_IGHJ2 (Fragment) OS=Homo sapiens OX=9606 PE=2 SV=1	24.97	4.642	7.142E-5	up	yes	1132.4705	45.3602	0	0	0	0	272.161071777	0	1082.1437708758	1057.8430262908	1226.99743652	1607.0255127	895.67313400837	925.14011215784	------	------	------	------	------	------	ENOG410YMG4;ENOG4111XUQ;ENOG410YQJV;ENOG410YRGB	S:Function unknown;	PF07686.21	V-set	Immunoglobulin V-set domain	CYT
Q8N7R7	CCNYL1	Cyclin-Y-like protein 1	151195	CCYL1_HUMAN Cyclin-Y-like protein 1 OS=Homo sapiens OX=9606 GN=CCNYL1 PE=1 SV=2	1.466	0.5519	0.002053	up	yes	699.9045	477.5279	423.604644775	493.185882568	431.341491699	556.445251465	510.75213623	449.837921143	531.424255371	703.978393555	821.457824707	819.126464844	555.71270752	767.727600098	BP:regulation of response to stimulus;BP:regulation of Wnt signaling pathway;BP:regulation of signaling;BP:regulation of cell communication;BP:regulation of biological process;BP:regulation of signal transduction;BP:biological regulation;BP:regulation of cellular process;BP:biological_process;BP:regulation of canonical Wnt signaling pathwayCC:membrane;CC:cellular anatomical entity;CC:plasma membr…	GO:0048583;GO:0030111;GO:0023051;GO:0010646;GO:0050789;GO:0009966;GO:0065007;GO:0050794;GO:0008150;GO:0060828GO:0016020;GO:0110165;GO:0005886;GO:0005575GO:0061575;GO:0019207;GO:0019209;GO:0019899;GO:0003674;GO:0005488;GO:0098772;GO:0016538;GO:0019887;GO:0030234;GO:0019901;GO:0019900;GO:0030295;GO:0043539;GO:0005515;GO:0008047	------	------	------	------	ENOG410XNQX	S:Function unknown	PF00134.27;PF08613.15	Cyclin_N;Cyclin	Cyclin, N-terminal domain;Cyclin	PLA
B2RCQ5	-	-	8537	B2RCQ5_HUMAN cDNA, FLJ96216, highly similar to Homo sapiens breast carcinoma amplified sequence 1 (BCAS1), mRNA OS=Homo sapiens OX=9606 PE=2 SV=1	0.2393	-2.063	0.0008886	down	yes	226.3954	946.1049	858.32428456238	1296.89416504	882.92557160328	1153.294442621	680.12897503983	805.062194824	0	1358.37268066	0	0	0	0	BP:myelination;BP:cellular process;BP:biological_process;BP:axon ensheathment;BP:ensheathment of neuronsCC:cytoplasm;CC:extracellular exosome;CC:membrane-bounded organelle;CC:cellular_component;CC:extracellular organelle;CC:extracellular vesicle;CC:extracellular membrane-bounded organelle;CC:organelle;CC:cellular anatomical entity;CC:vesicle	GO:0042552;GO:0009987;GO:0008150;GO:0008366;GO:0007272GO:0005737;GO:0070062;GO:0043227;GO:0005575;GO:0043230;GO:1903561;GO:0065010;GO:0043226;GO:0110165;GO:0031982	------	------	------	------	ENOG41119UT	O:Posttranslational modification, protein turnover, chaperones	------	------	------	CYT
A0A0C4DFY5	GPRC5C	GPRC5C	55890	A0A0C4DFY5_HUMAN G protein-coupled receptor class C group 5 member C OS=Homo sapiens OX=9606 GN=GPRC5C PE=1 SV=1	2.224	1.153	0.01984	up	yes	808.1796	363.4582	273.87322998	224.151092529	489.814483643	586.530273438	318.114318848	288.265777588	715.72833252	1291.22998047	298.035095215	1258.00939941	721.235168457	564.83972168	BP:signal transduction;BP:regulation of biological process;BP:biological regulation;BP:G-protein coupled receptor signaling pathway;BP:cellular process;BP:regulation of cellular process;BP:biological_processCC:intracellular organelle;CC:membrane-bounded organelle;CC:organelle;CC:organelle membrane;CC:membrane;CC:cellular anatomical entity;CC:cytoplasmic vesicle membrane;CC:vesicle membrane;CC:pla…	GO:0007165;GO:0050789;GO:0065007;GO:0007186;GO:0009987;GO:0050794;GO:0008150GO:0043229;GO:0043227;GO:0043226;GO:0031090;GO:0016020;GO:0110165;GO:0030659;GO:0012506;GO:0005886;GO:0043230;GO:1903561;GO:0031982;GO:0043235;GO:0032991;GO:0043231;GO:0070062;GO:0005575;GO:0065010GO:0038023;GO:0019207;GO:0019209;GO:0060089;GO:0003674;GO:0098772;GO:0004930;GO:0019887;GO:0030234;GO:0030295;GO:0004888;GO:00…	K04620	GPRC5C	------	------	ENOG4110E9P	U:Intracellular trafficking, secretion, and vesicular transport	PF00003.26	7tm_3	7 transmembrane sweet-taste receptor of 3 GCPR	CYT
Q6P4A7	SFXN4	Sideroflexin-4	119559	SFXN4_HUMAN Sideroflexin-4 OS=Homo sapiens OX=9606 GN=SFXN4 PE=1 SV=1	1.447	0.5331	0.02268	up	yes	689.1694	476.2038	567.87310791	462.766265869	509.190460205	416.156890869	376.269042969	524.967041016	686.922241211	759.363220215	599.570983887	1059.71948242	514.561035156	514.879699707	BP:amino acid transport;BP:nitrogen compound transport;BP:localization;BP:mitochondrial transmembrane transport;BP:organic substance transport;BP:transport;BP:organic acid transport;BP:cellular process;BP:organic anion transport;BP:biological_process;BP:establishment of localization;BP:transmembrane transport;BP:carboxylic acid transportCC:intracellular organelle;CC:membrane-bounded organelle;CC:…	GO:0006865;GO:0071705;GO:0051179;GO:1990542;GO:0071702;GO:0006810;GO:0015849;GO:0009987;GO:0015711;GO:0008150;GO:0051234;GO:0055085;GO:0046942GO:0043229;GO:0043227;GO:0043226;GO:0031090;GO:0016020;GO:0005739;GO:0005654;GO:0110165;GO:0031966;GO:0043231;GO:0019866;GO:0005575;GO:0005743GO:0005215;GO:0003674;GO:0015075;GO:0022857	K23502	SFXN4	------	------	ENOG410YU8V	K:Transcription	PF03820.21	SFXNs	Sideroflexins	CYT
B7Z8U2	-	-	2553	B7Z8U2_HUMAN cDNA FLJ57282, highly similar to GA-binding protein beta chain OS=Homo sapiens OX=9606 PE=2 SV=1	0.2234	-2.162	0.0008918	down	yes	212.4276	950.7793	1073.17651367	1380.32739258	649.877990723	492.527648926	1217.13000488	891.6364809022	1274.5657959	0	0	0	0	0	------	------	K09454	GABPB	------	------	COG0666	S:Function unknown	PF13637.10;PF00023.34;PF12796.11;PF13606.10;PF13857.10	Ank_4;Ank;Ank_2;Ank_3;Ank_5	Ankyrin repeats;Ankyrin repeat;Ankyrin repeats;Ankyrin repeat;Ankyrin repeats	CYT
C9JMP5	NABP2	NABP2	-	C9JMP5_HUMAN Nucleic acid binding protein 2 (Fragment) OS=Homo sapiens OX=9606 GN=NABP2 PE=1 SV=8	1.306	0.3852	0.01881	up	yes	656.8369	502.9466	528.47954738881	488.257476807	562.22831629904	635.23223877	399.057800293	404.424346924	612.854187012	513.163696289	811.487487793	691.27330204968	657.331787109	654.910888672	BP:protein localization;BP:regulation of primary metabolic process;BP:regulation of metabolic process;BP:signal transduction;BP:organic cyclic compound metabolic process;BP:cellular response to stimulus;BP:negative regulation of cell cycle;BP:positive regulation of macromolecule metabolic process;BP:cellular macromolecule localization;BP:positive regulation of biological process;BP:negative regul…	GO:0008104;GO:0080090;GO:0019222;GO:0007165;GO:1901360;GO:0051716;GO:0045786;GO:0010604;GO:0070727;GO:0048518;GO:0048519;GO:0033036;GO:0051054;GO:0051052;GO:0006281;GO:0060255;GO:0045184;GO:0010972;GO:0046483;GO:0010638;GO:0033554;GO:0009893;GO:0006807;GO:0035556;GO:0050789;GO:0065007;GO:0051130;GO:0070200;GO:0050794;GO:1901987;GO:0006950;GO:0008150;GO:0008152;GO:0051234;GO:0006302;GO:0050896;GO:…	------	------	------	------	ENOG4111MBP	S:Function unknown	PF21473.1;PF01336.29	Ssb-like_OB;tRNA_anti-codon	Single-stranded DNA binding protein Ssb-like, OB fold;OB-fold nucleic acid binding domain	EXC
A0A5C2FZW7	-	-	-	A0A5C2FZW7_HUMAN IGL c2449_light_IGLV3-25_IGLJ3 (Fragment) OS=Homo sapiens OX=9606 PE=2 SV=1	0.2836	-1.818	0.0001754	down	yes	255.3635	900.5793	880.586120605	1102.5043460453	880.17057305275	799.5125884054	784.7842749466	955.917907715	79.6321334839	239.63905087151	426.522796631	306.366882324	231.14179026039	248.87822190597	------	------	------	------	------	------	ENOG410Y9T8;ENOG4111C7P;ENOG410YZ00	S:Function unknown;	PF07686.21;PF13927.10;PF07679.20;PF00047.29	V-set;Ig_3;I-set;ig	Immunoglobulin V-set domain;Immunoglobulin domain;Immunoglobulin I-set domain;Immunoglobulin domain	CYT
A0A5C2FZ01	-	-	-	A0A5C2FZ01_HUMAN IGL c2181_light_IGKV3-20_IGKJ3 (Fragment) OS=Homo sapiens OX=9606 PE=2 SV=1	1.534	0.6173	0.04473	up	yes	698.7668	455.6501	295.105987549	390.8944476727	492.95903478459	654.3324270507	542.194641113	358.41425192117	401.779876709	634.558410645	846.403320312	1074.44824219	584.60190600366	650.80894439995	------	------	------	------	------	------	ENOG410YSH4;ENOG41115I2	S:Function unknown;	PF07686.21;PF13927.10	V-set;Ig_3	Immunoglobulin V-set domain;Immunoglobulin domain	CYT
A0A5C2GK67	-	-	-	A0A5C2GK67_HUMAN IG c42_light_IGKV2D-29_IGKJ4 (Fragment) OS=Homo sapiens OX=9606 PE=2 SV=1	0.41	-1.286	0.03076	down	yes	334.1211	814.9443	576.938415527	348.864685059	995.98813595421	1084.9307449856	1327.0769043	555.86695636503	52.0003623962	242.134002686	665.74597168	618.430847168	154.969573975	271.445770264	------	------	------	------	------	------	ENOG41113FX;ENOG41115Q6;ENOG410ZN1U;ENOG4110RHI	S:Function unknown;	PF07686.21	V-set	Immunoglobulin V-set domain	CYT
A4D1E1	ZNF804B	Zinc finger protein 804B	219578	Z804B_HUMAN Zinc finger protein 804B OS=Homo sapiens OX=9606 GN=ZNF804B PE=2 SV=2	3.332	1.736	0.001922	up	yes	883.141	265.0426	0	0	0	1590.25585938	0	0	307.547058105	568.95952488599	1582.2555542951	2002.60119629	378.80416848947	458.678527832	CC:intracellular membrane-bounded organelle;CC:nucleus;CC:cellular_component;CC:intracellular organelle;CC:membrane-bounded organelle;CC:organelle;CC:cellular anatomical entityMF:cation binding;MF:ion binding;MF:molecular_function;MF:binding;MF:metal ion binding	GO:0043231;GO:0005634;GO:0005575;GO:0043229;GO:0043227;GO:0043226;GO:0110165GO:0043169;GO:0043167;GO:0003674;GO:0005488;GO:0046872	------	------	------	------	ENOG410YAI1	S:Function unknown	------	------	------	CYT
A0A5C2G2F5	-	-	-	A0A5C2G2F5_HUMAN IGL c2626_light_IGKV1-39_IGKJ2 (Fragment) OS=Homo sapiens OX=9606 PE=2 SV=1	0.2019	-2.308	0.01097	down	yes	191.9734	950.8117	1149.455768611	196.166412354	675.50408205252	1896.81213379	229.848022461	1557.08374023	213.74308137422	94.4145812988	285.687591553	166.561355591	201.99382019	189.440032959	------	------	------	------	------	------	ENOG410YQB2;ENOG41115Q6;ENOG410YS8R	S:Function unknown;	PF07686.21;PF13927.10;PF00047.29;PF07679.20	V-set;Ig_3;ig;I-set	Immunoglobulin V-set domain;Immunoglobulin domain;Immunoglobulin domain;Immunoglobulin I-set domain	CYT
Q8IY26	PLPP6	Polyisoprenoid diphosphate/phosphate phosphohydrolase PLPP6	403313	PLPP6_HUMAN Polyisoprenoid diphosphate/phosphate phosphohydrolase PLPP6 OS=Homo sapiens OX=9606 GN=PLPP6 PE=1 SV=3	1.605	0.6826	0.02545	up	yes	700.4224	436.41	376.718780518	432.57067904056	334.386749268	360.05640851038	560.507141113	554.220092773	387.650665283	961.645629883	894.965759277	504.093688965	783.622680664	670.555969238	BP:organophosphate catabolic process;BP:positive regulation of neutrophil activation;BP:small molecule metabolic process;BP:regulation of neutrophil activation;BP:small molecule biosynthetic process;BP:organic cyclic compound biosynthetic process;BP:organic cyclic compound metabolic process;BP:response to external biotic stimulus;BP:interspecies interaction between organisms;BP:positive regulatio…	GO:0046434;GO:1902565;GO:0044281;GO:1902563;GO:0044283;GO:1901362;GO:1901360;GO:0043207;GO:0044419;GO:0048518;GO:0065007;GO:1902247;GO:1902653;GO:1902652;GO:0009607;GO:0051707;GO:1901564;GO:0009605;GO:0019538;GO:0002376;GO:0019637;GO:0016115;GO:0033383;GO:0006807;GO:0033385;GO:0050789;GO:1901576;GO:1901575;GO:0016042;GO:0002684;GO:0002682;GO:0006629;GO:0050794;GO:0006952;GO:0043412;GO:0036211;GO:…	K22904	PLPP6	------	------	ENOG410ZVFK	S:Function unknown	PF01569.25	PAP2	PAP2 superfamily	CYT
Q8N0U4	FAM185A	Protein FAM185A	222234	F185A_HUMAN Protein FAM185A OS=Homo sapiens OX=9606 GN=FAM185A PE=1 SV=3	1.288	0.3651	0.0401	up	yes	639.9164	496.6824	541.979553223	466.198638916	495.661102295	707.748535156	365.974212646	402.53237915	699.09979248	677.244018555	585.240112305	495.395446777	622.394470215	760.124450684	------	------	------	------	------	------	ENOG4110HBQ	S:Function unknown	PF13349.10	DUF4097	Putative adhesin	CYT
A0A7S5C402	-	-	-	A0A7S5C402_HUMAN IGH c1345_heavy_IGHV1-69_IGHD3-22_IGHJ4 (Fragment) OS=Homo sapiens OX=9606 PE=2 SV=1	2.914	1.543	0.003061	up	yes	837.4284	287.3727	286.51869373131	329.27103011103	300.658721924	396.6144104	283.074798584	128.098251343	371.948791504	604.04095947322	1417.16455078	1095.50415039	521.16563962896	1014.7462009574	------	------	------	------	------	------	ENOG4111YE0	S:Function unknown	PF07686.21	V-set	Immunoglobulin V-set domain	CYT
A0A5C2GRC6	-	-	-	A0A5C2GRC6_HUMAN IG c15_light_IGKV3D-15_IGKJ1 (Fragment) OS=Homo sapiens OX=9606 PE=2 SV=1	17.11	4.097	0.0001318	up	yes	1058.0211	61.8193	0	0	0	0	0	370.915863037	673.747680664	1254.67993164	1312.1574652172	1207.163004412	886.40578929644	1013.9726852869	------	------	------	------	------	------	ENOG410YSH4;ENOG41115I2;ENOG410YS8R	S:Function unknown;	PF07686.21;PF13927.10;PF07679.20	V-set;Ig_3;I-set	Immunoglobulin V-set domain;Immunoglobulin domain;Immunoglobulin I-set domain	CYT
P41743	PRKCI	Protein kinase C iota type	5584	KPCI_HUMAN Protein kinase C iota type OS=Homo sapiens OX=9606 GN=PRKCI PE=1 SV=2	1.377	0.4615	0.0311	up	yes	644.6046	468.1144	482.102111816	600.355224609	449.300567627	433.856842041	359.33807373	483.733398438	421.925384521	724.50592041	637.2421875	892.79901123	596.510986328	594.643859863	BP:protein localization;BP:regulation of primary metabolic process;BP:regulation of metabolic process;BP:regulation of transport;BP:positive regulation of response to stimulus;BP:cell development;BP:membrane budding;BP:membrane organization;BP:regulation of neuron apoptotic process;BP:negative regulation of neuron apoptotic process;BP:signal transduction;BP:positive regulation of transmembrane tr…	GO:0008104;GO:0080090;GO:0019222;GO:0051049;GO:0048584;GO:0048468;GO:0006900;GO:0061024;GO:0043523;GO:0043524;GO:0007165;GO:0034764;GO:0071840;GO:0043065;GO:0051716;GO:0070727;GO:0009966;GO:0048869;GO:0071310;GO:0018193;GO:0044093;GO:0048518;GO:0048519;GO:0033036;GO:0042127;GO:0051050;GO:0060255;GO:0048583;GO:0006605;GO:0045184;GO:0072657;GO:2001141;GO:0051668;GO:0018209;GO:0043434;GO:0010033;GO:…	K06069	PRKCI	hsa04611;hsa04015;hsa04530;hsa04910;hsa04390;hsa04144;hsa05165	Platelet activation;Rap1 signaling pathway;Tight junction;Insulin signaling pathway;Hippo signaling pathway;Endocytosis;Human papillomavirus infection	ENOG410ZMG2	T:Signal transduction mechanisms	PF00069.29;PF07714.21;PF00564.28;PF00130.26;PF00433.28	Pkinase;PK_Tyr_Ser-Thr;PB1;C1_1;Pkinase_C	Protein kinase domain;Protein tyrosine and serine/threonine kinase;PB1 domain;Phorbol esters/diacylglycerol binding domain;Protein kinase C terminal domain	CYT
A0A5C2GKP9	-	-	28920	A0A5C2GKP9_HUMAN IG c350_light_IGKV2D-29_IGKJ4 (Fragment) OS=Homo sapiens OX=9606 PE=2 SV=1	0.1611	-2.634	0.0007344	down	yes	154.0724	956.2123	2124.31762695	745.07801777545	1136.427748126	365.837554932	660.005615234	705.607299805	924.434631348	0	0	0	0	0	------	------	------	------	------	------	ENOG41113FX;ENOG41115Q6;ENOG4110RHI;ENOG410ZN1U	S:Function unknown;	PF07686.21	V-set	Immunoglobulin V-set domain	CYT
V9HW62	HEL-S-74	Lactoylglutathione lyase	2739	V9HW62_HUMAN Lactoylglutathione lyase OS=Homo sapiens OX=9606 GN=HEL-S-74 PE=2 SV=1	25.89	4.694	0.0006791	up	yes	1066.0608	41.1713	0	0	0	0	247.028060913	0	1573.7019043	1017.8409732377	2383.7052326806	1158.5707439868	228.051635742	34.4941329956	BP:regulation of nucleobase-containing compound metabolic process;BP:regulation of primary metabolic process;BP:regulation of metabolic process;BP:regulation of cellular biosynthetic process;BP:cell differentiation;BP:regulation of cellular metabolic process;BP:regulation of apoptotic process;BP:regulation of biological process;BP:cellular developmental process;BP:myeloid leukocyte differentiatio…	GO:0019219;GO:0080090;GO:0019222;GO:0031326;GO:0030154;GO:0031323;GO:0042981;GO:0050789;GO:0048869;GO:0002573;GO:0071704;GO:0043067;GO:0010556;GO:0065007;GO:0048519;GO:0043069;GO:0010468;GO:0032502;GO:0009987;GO:0006749;GO:0060255;GO:0030316;GO:0009889;GO:0043066;GO:0050794;GO:0044281;GO:0008150;GO:0051171;GO:0008152;GO:2001141;GO:0002521;GO:0042180;GO:0044238;GO:0005975;GO:0006081;GO:0051252;GO:…	K01759	GLO1, gloA	hsa00620;hsa01100	Pyruvate metabolism;Metabolic pathways	ENOG4111FDV	S:Function unknown	PF00903.29;PF13669.10	Glyoxalase;Glyoxalase_4	Glyoxalase/Bleomycin resistance protein/Dioxygenase superfamily;Glyoxalase/Bleomycin resistance protein/Dioxygenase superfamily	CYT
Q8NEZ2	VPS37A	Vacuolar protein sorting-associated protein 37A	137492	VP37A_HUMAN Vacuolar protein sorting-associated protein 37A OS=Homo sapiens OX=9606 GN=VPS37A PE=1 SV=1	1.18	0.2388	0.03581	up	yes	596.8998	505.9272	531.636474609	549.557067871	475.752258301	511.645324707	391.443206787	575.52911377	610.418212891	514.555603027	690.598144531	559.313781738	584.01550293	622.497741699	BP:protein localization;BP:membrane organization;BP:cellular component organization or biogenesis;BP:cellular macromolecule localization;BP:macromolecule localization;BP:protein targeting to vacuole involved in ubiquitin-dependent protein catabolic process via the multivesicular body sorting pathway;BP:protein targeting;BP:establishment of protein localization;BP:process utilizing autophagic mech…	GO:0008104;GO:0061024;GO:0071840;GO:0070727;GO:0033036;GO:0043328;GO:0006605;GO:0045184;GO:0061919;GO:0072657;GO:0051668;GO:0016192;GO:0016197;GO:1901564;GO:0019538;GO:0016050;GO:0022607;GO:0006612;GO:0008152;GO:0006807;GO:0045324;GO:1901575;GO:0006886;GO:0016043;GO:0071985;GO:0006810;GO:0006623;GO:0008150;GO:0051234;GO:0051603;GO:0046907;GO:0039702;GO:0006511;GO:0072666;GO:0072665;GO:0044248;GO:…	K12185	VPS37	hsa04144	Endocytosis	ENOG4111UJN	U:Intracellular trafficking, secretion, and vesicular transport	PF07200.17	Mod_r	Modifier of rudimentary	CYT
A0A7S5EUP5	-	-	-	A0A7S5EUP5_HUMAN IGH c2491_heavy_IGHV3-23_IGHD5-12_IGHJ3 (Fragment) OS=Homo sapiens OX=9606 PE=2 SV=1	0.1342	-2.898	0.0008565	down	yes	128.9843	961.0397	230.760437012	584.02579504888	732.66088940144	2187.4231409005	1326.6382696474	704.729797363	214.16713525363	126.919807434	32.0554084778	146.40277160939	127.75306912834	126.607498169	------	------	------	------	------	------	ENOG410YMG4;ENOG410YRGB;ENOG410YADZ	S:Function unknown;	PF07686.21	V-set	Immunoglobulin V-set domain	PLA
Q5T8U3	RPL7A	60S ribosomal protein L7a	6130	Q5T8U3_HUMAN 60S ribosomal protein L7a (Fragment) OS=Homo sapiens OX=9606 GN=RPL7A PE=1 SV=1	0.4502	-1.151	0.0007703	down	yes	338.1374	751.0619	821.693115234	742.18478553505	708.42075921375	742.29307279832	725.45633047228	766.323364258	459.188995361	326.231872559	463.93963623	393.677459717	237.82728916396	147.95930481	BP:cellular process;BP:ribosome biogenesis;BP:cellular component biogenesis;BP:biological_process;BP:ribonucleoprotein complex biogenesis;BP:cellular component organization or biogenesisCC:large ribosomal subunit;CC:cytosolic large ribosomal subunit;CC:ribonucleoprotein complex;CC:ribosomal subunit;CC:cellular_component;CC:macromolecular complexMF:organic cyclic compound binding;MF:RNA binding;MF…	GO:0009987;GO:0042254;GO:0044085;GO:0008150;GO:0022613;GO:0071840GO:0015934;GO:0022625;GO:1990904;GO:0044391;GO:0005575;GO:0032991GO:0097159;GO:0003723;GO:0003676;GO:0003674;GO:1901363;GO:0005488	K02936	RP-L7Ae, RPL7A	hsa03010;hsa05171	Ribosome;Coronavirus disease - COVID-19	COG1358	J:Translation, ribosomal structure and biogenesis	PF01248.30	Ribosomal_L7Ae	Ribosomal protein L7Ae/L30e/S12e/Gadd45 family	CYT
Q8TBP6	SLC25A40	Probable mitochondrial glutathione transporter SLC25A40	55972	S2540_HUMAN Probable mitochondrial glutathione transporter SLC25A40 OS=Homo sapiens OX=9606 GN=SLC25A40 PE=1 SV=1	1.397	0.4823	0.01571	up	yes	634.6727	454.4378	452.363586426	387.268341064	563.334716797	452.336853027	494.49810791	376.825256348	645.990112305	647.81262207	578.116516113	915.682189941	553.773010254	466.661560059	BP:cell development;BP:myeloid cell development;BP:cellular developmental process;BP:transmembrane transport;BP:mitochondrial transmembrane transport;BP:erythrocyte development;BP:developmental process;BP:cellular process;BP:transport;BP:biological_process;BP:establishment of localization;BP:localization;BP:anatomical structure development;BP:hemopoiesisCC:intracellular organelle;CC:membrane-boun…	GO:0048468;GO:0061515;GO:0048869;GO:0055085;GO:1990542;GO:0048821;GO:0032502;GO:0009987;GO:0006810;GO:0008150;GO:0051234;GO:0051179;GO:0048856;GO:0030097GO:0043229;GO:0043227;GO:0043226;GO:0031090;GO:0016020;GO:0005739;GO:0110165;GO:0031966;GO:0043231;GO:0019866;GO:0005575;GO:0005743	K15119	SLC25A39_40	------	------	ENOG410XQVP	S:Function unknown	PF00153.31	Mito_carr	Mitochondrial carrier protein	CYT
Q0P6H9	TMEM62	Transmembrane protein 62	80021	TMM62_HUMAN Transmembrane protein 62 OS=Homo sapiens OX=9606 GN=TMEM62 PE=1 SV=1	1.428	0.514	0.04305	up	yes	636.1096	445.3625	673.841003418	622.472839355	269.612060547	329.33581543	250.759155273	526.15435791	716.030700684	533.998474121	735.509277344	589.186645508	632.586364746	609.34590892586	CC:membrane;CC:cellular_component;CC:cellular anatomical entityMF:hydrolase activity;MF:catalytic activity;MF:molecular_function	GO:0016020;GO:0005575;GO:0110165GO:0016787;GO:0003824;GO:0003674	------	------	------	------	ENOG410XNV4	S:Function unknown	PF00149.32	Metallophos	Calcineurin-like phosphoesterase	CYT
Q5H9L2	TCEAL5	Transcription elongation factor A protein-like 5	340543	TCAL5_HUMAN Transcription elongation factor A protein-like 5 OS=Homo sapiens OX=9606 GN=TCEAL5 PE=1 SV=1	1.38	0.4647	0.02405	up	yes	624.804	452.7859	562.187194824	291.544555664	480.808227539	377.00491333	623.491210938	381.679168701	595.453613281	755.654846191	569.91394043	731.824462891	542.211608887	553.765258789	CC:intracellular membrane-bounded organelle;CC:nucleus;CC:cellular_component;CC:intracellular organelle;CC:membrane-bounded organelle;CC:organelle;CC:cellular anatomical entity	GO:0043231;GO:0005634;GO:0005575;GO:0043229;GO:0043227;GO:0043226;GO:0110165	------	------	------	------	ENOG41113V2	K:Transcription	PF04538.16	BEX	Brain expressed X-linked like family	CYT
A8K0B9	-	rRNA adenine N(6)-methyltransferase	51106	A8K0B9_HUMAN rRNA adenine N(6)-methyltransferase OS=Homo sapiens OX=9606 PE=2 SV=1	2.544	1.347	0.0005555	up	yes	771.7001	303.3692	289.898254395	242.50447785404	313.64813734243	287.861999512	264.19240922917	422.10974076565	708.215759277	870.41560156524	666.85760498	1268.14868164	736.69191879171	379.87121582	BP:rRNA methylation;BP:aromatic compound biosynthetic process;BP:RNA modification;BP:nucleic acid metabolic process;BP:cellular biosynthetic process;BP:cellular nitrogen compound metabolic process;BP:nitrogen compound metabolic process;BP:ncRNA metabolic process;BP:organic cyclic compound biosynthetic process;BP:organic cyclic compound metabolic process;BP:RNA biosynthetic process;BP:nucleobase-c…	GO:0031167;GO:0019438;GO:0009451;GO:0090304;GO:0044249;GO:0034641;GO:0006807;GO:0034660;GO:1901362;GO:1901360;GO:0032774;GO:0006139;GO:0006391;GO:0071704;GO:0006364;GO:0032259;GO:0034470;GO:1901576;GO:0009987;GO:0006725;GO:0009058;GO:0009059;GO:0008150;GO:0008152;GO:0001510;GO:0034654;GO:0046483;GO:0016070;GO:0044238;GO:0016072;GO:0044271;GO:0043412;GO:0044237;GO:0043170;GO:0000154;GO:0006352;GO:…	K15266	TFB1M	------	------	COG0030	U:Intracellular trafficking, secretion, and vesicular transport	PF00398.24	RrnaAD	Ribosomal RNA adenine dimethylase	CYT
A0A5C2GHB0	-	-	-	A0A5C2GHB0_HUMAN IGH + IGL c571_light_IGLV1-40_IGLJ3 (Fragment) OS=Homo sapiens OX=9606 PE=2 SV=1	0.1291	-2.953	0.0004967	down	yes	122.6625	950.0826	680.39163967304	905.97034153037	649.80546360688	988.0807368978	1985.95043945	490.297180176	0	735.975280762	0	0	0	0	------	------	------	------	------	------	ENOG4111BUY;ENOG410ZN0R;ENOG4111D1E;ENOG41117U9	S:Function unknown;	PF07686.21	V-set	Immunoglobulin V-set domain	CYT
A4UCU2	-	-	203068	A4UCU2_HUMAN Beta-4 tubulin (Fragment) OS=Homo sapiens OX=9606 PE=2 SV=1	1.909	0.9328	0.008936	up	yes	702.6628	367.9982	194.425857544	635.672363281	295.903076172	382.999786377	306.04461227105	392.94350370613	611.51024523097	671.55864398778	772.33818825428	1128.9037620964	602.291015625	429.374847412	BP:cellular component organization or biogenesis;BP:cellular developmental process;BP:epithelial cell differentiation;BP:columnar/cuboidal epithelial cell differentiation;BP:cellular component assembly;BP:regulation of biological process;BP:cellular component organization;BP:spindle assembly;BP:biological regulation;BP:regulation of cellular process;BP:spindle organization;BP:biological_process;B…	GO:0071840;GO:0048869;GO:0030855;GO:0002065;GO:0022607;GO:0050789;GO:0016043;GO:0051225;GO:0065007;GO:0050794;GO:0007051;GO:0008150;GO:0030154;GO:0050807;GO:0051128;GO:0007049;GO:0060563;GO:0032502;GO:0009987;GO:0007010;GO:0000226;GO:0071895;GO:0022402;GO:0000278;GO:0070925;GO:0006996;GO:0007017GO:0035770;GO:0099513;GO:0031970;GO:0031974;GO:0099512;GO:0016020;GO:0043231;GO:0043232;GO:0043233;GO:0…	K07375	TUBB	hsa05132;hsa05130;hsa04540;hsa04145;hsa05020;hsa05022;hsa05014;hsa05016;hsa04814;hsa05010;hsa05012	Salmonella infection;Pathogenic Escherichia coli infection;Gap junction;Phagosome;Prion disease;Pathways of neurodegeneration - multiple diseases;Amyotrophic lateral sclerosis;Huntington disease;Motor proteins;Alzheimer disease;Parkinson disease	COG5023	Z:Cytoskeleton	------	------	------	CYT
A0A5K1TT74	HLA-DRB1	HLA	3127	A0A5K1TT74_HUMAN Major histocompatibility complex (Fragment) OS=Homo sapiens OX=9606 GN=HLA-DRB1 PE=4 SV=1	5.241	2.39	0.0009244	up	yes	899.0698	171.5336	0	0	0	0	0	1029.20153809	690.81315959023	291.235321045	1443.09985352	1632.01403809	609.09697798632	728.15961969779	BP:positive regulation of insulin secretion involved in cellular response to glucose stimulus;BP:regulation of secretion;BP:positive regulation of secretion;BP:macrophage differentiation;BP:regulation of transport;BP:regulation of lymphocyte mediated immunity;BP:positive regulation of leukocyte mediated immunity;BP:regulation of leukocyte mediated immunity;BP:regulation of T cell mediated immunit…	GO:0035774;GO:0051046;GO:0051047;GO:0030225;GO:0051049;GO:0002706;GO:0002705;GO:0002703;GO:0002709;GO:0002708;GO:0043207;GO:0002824;GO:0002822;GO:0002821;GO:0052372;GO:0042325;GO:0042327;GO:0042088;GO:0009605;GO:0032829;GO:0009893;GO:0009890;GO:0009891;GO:0051254;GO:0051222;GO:0051223;GO:0050789;GO:0051347;GO:0002684;GO:0002682;GO:0002683;GO:0019882;GO:0019883;GO:0019884;GO:0019886;GO:0009888;GO:…	------	------	------	------	ENOG410YI0S	U:Intracellular trafficking, secretion, and vesicular transport	PF00969.23	MHC_II_beta	Class II histocompatibility antigen, beta domain	CYT
P40259	CD79B	B-cell antigen receptor complex-associated protein beta chain	974	CD79B_HUMAN B-cell antigen receptor complex-associated protein beta chain OS=Homo sapiens OX=9606 GN=CD79B PE=1 SV=1	1.582	0.6617	0.01512	up	yes	653.6428	413.0445	874.954284668	343.31811418596	376.03247209261	299.11089675507	228.047622681	356.803771973	640.944458008	753.84263675093	596.860778809	582.04245255095	651.21238904146	696.95427146795	BP:positive regulation of response to stimulus;BP:regulation of response to stimulus;BP:B cell activation;BP:leukocyte activation;BP:multicellular organismal process;BP:signal transduction;BP:cell surface receptor signaling pathway;BP:regulation of biological process;BP:immune response;BP:immune system process;BP:immune response-regulating signaling pathway;BP:immune response-regulating cell surf…	GO:0048584;GO:0048583;GO:0042113;GO:0045321;GO:0032501;GO:0007165;GO:0007166;GO:0050789;GO:0006955;GO:0002376;GO:0002764;GO:0002768;GO:0030183;GO:0002684;GO:0065007;GO:0048518;GO:0002682;GO:0032502;GO:0050851;GO:0050853;GO:0030098;GO:0002757;GO:1903131;GO:0009987;GO:0050794;GO:0001775;GO:0002429;GO:0008150;GO:0002521;GO:0050776;GO:0050896;GO:0050778;GO:0046649;GO:0002250;GO:0002253;GO:0048869;GO:…	K06507	CD79B, IGB	hsa04662	B cell receptor signaling pathway	ENOG410Z4S5	U:Intracellular trafficking, secretion, and vesicular transport	PF07686.21	V-set	Immunoglobulin V-set domain	CYT
A6NFM0	POLR2J2	POLR2J2	-	A6NFM0_HUMAN RNA polymerase II subunit J2 OS=Homo sapiens OX=9606 GN=POLR2J2 PE=3 SV=1	0.2284	-2.13	0.0009295	down	yes	197.9506	866.5885	576.11760404433	720.38831798738	759.033447266	899.48873983893	1641.94567871	602.55695327826	0	0	1187.70373535	0	0	0	CC:RNA polymerase complex;CC:cellular_component;CC:transferase complex, transferring phosphorus-containing groups;CC:catalytic complex;CC:nuclear DNA-directed RNA polymerase complex;CC:transferase complex;CC:macromolecular complex;CC:DNA-directed RNA polymerase complex;CC:DNA-directed RNA polymerase II, core complexMF:DNA binding;MF:RNA polymerase activity;MF:molecular_function;MF:binding;MF:nucl…	GO:0030880;GO:0005575;GO:0061695;GO:1902494;GO:0055029;GO:1990234;GO:0032991;GO:0000428;GO:0005665GO:0003677;GO:0034062;GO:0003674;GO:0005488;GO:0003676;GO:0001055;GO:1901363;GO:0016740;GO:0140098;GO:0003824;GO:0016779;GO:0097747;GO:0016772;GO:0005515;GO:0097159;GO:0003899;GO:0046983	K03008	RPB11, POLR2J	hsa05016;hsa03020;hsa03420	Huntington disease;RNA polymerase;Nucleotide excision repair	COG1761	S:Function unknown	PF13656.10;PF01193.28	RNA_pol_L_2;RNA_pol_L	RNA polymerase Rpb3/Rpb11 dimerisation domain;RNA polymerase Rpb3/Rpb11 dimerisation domain	CYT
A0A5C2GJW4	-	-	-	A0A5C2GJW4_HUMAN IG c1105_light_IGLV8-61_IGLJ2 (Fragment) OS=Homo sapiens OX=9606 PE=2 SV=1	4.446	2.153	0.0008044	up	yes	867.3349	195.0891	0	1170.53430176	0	0	0	0	852.38866226969	957.61630545182	924.86970487072	1013.9139142767	806.95690918	648.264160156	------	------	------	------	------	------	ENOG4111CGY;ENOG410YSH4;ENOG4111RRF	S:Function unknown;	PF07686.21;PF13927.10	V-set;Ig_3	Immunoglobulin V-set domain;Immunoglobulin domain	CYT
A0A5C2GCT8	-	-	-	A0A5C2GCT8_HUMAN IGH + IGL c254_light_IGKV1-12_IGKJ1 (Fragment) OS=Homo sapiens OX=9606 PE=2 SV=1	0.02966	-5.075	0.0001386	down	yes	30.3933	1024.5639	473.069213867	633.4454445302	487.60791247526	363.034759521	378.508300781	3811.7175293	0	0	0	0	0	182.359542847	------	------	------	------	------	------	ENOG410YQB2;ENOG41115Q6	S:Function unknown;	PF07686.21;PF13927.10	V-set;Ig_3	Immunoglobulin V-set domain;Immunoglobulin domain	CYT
Q5TGY3	AHDC1	Transcription factor Gibbin	27245	AHDC1_HUMAN Transcription factor Gibbin OS=Homo sapiens OX=9606 GN=AHDC1 PE=1 SV=1	1.292	0.3696	0.005157	up	yes	593.9516	459.8321	445.898773193	468.84409644153	519.214355469	470.81523326054	467.161346436	387.05875768535	514.513366699	535.40651536873	703.39928429838	594.74143019959	519.70300293	695.946044922	BP:cell differentiation;BP:anatomical structure morphogenesis;BP:mesoderm formation;BP:formation of primary germ layer;BP:cellular developmental process;BP:anatomical structure formation involved in morphogenesis;BP:developmental process;BP:animal organ morphogenesis;BP:cellular process;BP:biological_process;BP:skin morphogenesisCC:intracellular organelle;CC:non-membrane-bounded organelle;CC:memb…	GO:0030154;GO:0009653;GO:0001707;GO:0001704;GO:0048869;GO:0048646;GO:0032502;GO:0009887;GO:0009987;GO:0008150;GO:0043589GO:0043229;GO:0043228;GO:0043227;GO:0005634;GO:0043226;GO:0005694;GO:0043231;GO:0043232;GO:0005575;GO:0110165GO:0003674;GO:0005488;GO:0003676;GO:0003677;GO:1901363;GO:0003690;GO:0140110;GO:0106260;GO:0060090;GO:0003700;GO:0097159	K22592	AHDC1	------	------	ENOG4110FBK	L:Replication, recombination and repair	PF15735.9	DUF4683	Domain of unknown function	CYT
A0A5C2GTV5	-	-	-	A0A5C2GTV5_HUMAN IG c931_heavy_IGHV1-69_IGHD3-3_IGHJ5 (Fragment) OS=Homo sapiens OX=9606 PE=2 SV=1	0.08451	-3.565	0.0002182	down	yes	81.9945	970.245	1019.7668680675	823.02072974402	1113.5885904719	1035.4328291355	1105.98364258	723.677124023	491.967132568	0	0	0	0	0	------	------	------	------	------	------	ENOG4111YE0	S:Function unknown	PF07686.21	V-set	Immunoglobulin V-set domain	CYT
A0A7S5C1Y1	-	-	-	A0A7S5C1Y1_HUMAN IGH c2377_heavy_IGHV3-74_IGHD3-9_IGHJ3 (Fragment) OS=Homo sapiens OX=9606 PE=2 SV=1	2.543	1.347	0.02737	up	yes	754.9463	296.865	345.91757341832	351.2891289251	239.49740734942	88.1482849121	391.32522235559	365.012512207	1359.80053711	830.51853305445	1103.3287295424	257.96875	431.86198164827	546.19953355156	------	------	------	------	------	------	ENOG410YRS8;ENOG410YMG4;ENOG4110SPU;ENOG410YADZ	S:Function unknown;	PF07686.21	V-set	Immunoglobulin V-set domain	PLA
A0A5C2G4E2	-	-	-	A0A5C2G4E2_HUMAN IGL c3794_light_IGLV2-14_IGLJ3 (Fragment) OS=Homo sapiens OX=9606 PE=2 SV=1	4.207	2.073	0.003875	up	yes	845.8023	201.0341	293.4201521901	214.45413587669	198.31974554186	189.37362402155	108.790031433	201.846801758	1128.82299805	871.72484010295	1525.4642786363	164.673080444	581.04280544569	803.08587410615	------	------	------	------	------	------	ENOG410ZN0R;ENOG410Y9T8	S:Function unknown;	PF07686.21;PF13927.10	V-set;Ig_3	Immunoglobulin V-set domain;Immunoglobulin domain	CYT
A0A5C2FZF0	-	-	96610	A0A5C2FZF0_HUMAN IGL c1630_light_IGLV1-51_IGLJ3 (Fragment) OS=Homo sapiens OX=9606 PE=2 SV=1	1.825	0.8679	0.023	up	yes	674.1052	369.3864	295.273376465	374.499389648	240.595932007	629.06048584	340.15246582	336.736877441	394.167510986	1205.54785156	710.023498535	446.067047119	517.457763672	771.367736816	------	------	------	------	------	------	ENOG4111BUY;ENOG41117U9;ENOG41115EY	S:Function unknown;	PF07686.21;PF13927.10	V-set;Ig_3	Immunoglobulin V-set domain;Immunoglobulin domain	CYT
B7Z7U6	-	-	10788	B7Z7U6_HUMAN cDNA FLJ51769, highly similar to Ras GTPase-activating-like protein IQGAP2 (Fragment) OS=Homo sapiens OX=9606 PE=2 SV=1	0.3352	-1.577	0.002825	down	yes	260.1146	775.9283	337.43504164736	431.79769058243	1183.6011741912	1236.1128430546	1369.0793457	97.5436630249	0	1560.6875	0	0	0	0	BP:signal transduction;BP:cellular component organization or biogenesis;BP:regulation of cytoskeleton organization;BP:mitotic actomyosin contractile ring assembly actin filament organization;BP:cellular component organization;BP:biological regulation;BP:G-protein coupled receptor signaling pathway;BP:regulation of cellular process;BP:biological_process;BP:regulation of organelle organization;BP:r…	GO:0007165;GO:0071840;GO:0051493;GO:1903479;GO:0016043;GO:0065007;GO:0007186;GO:0050794;GO:0008150;GO:0033043;GO:0032956;GO:0051128;GO:0034314;GO:0097435;GO:0032970;GO:2000689;GO:1903047;GO:0022402;GO:0070493;GO:0045010;GO:0050789;GO:0009987;GO:0007015GO:0099512;GO:0099513;GO:0031982;GO:0098588;GO:0042995;GO:0043230;GO:0043232;GO:0005829;GO:0098858;GO:0065010;GO:0030175;GO:0043228;GO:0043227;GO:0…	K05767	IQGAP2_3	hsa04810	Regulation of actin cytoskeleton	COG5261	Z:Cytoskeleton	PF00616.23;PF03836.19;PF00612.31;PF00307.35	RasGAP;RasGAP_C;IQ;CH	GTPase-activator protein for Ras-like GTPase;RasGAP C-terminus;IQ calmodulin-binding motif;Calponin homology	CYT
A0A7S5C4G4	-	-	-	A0A7S5C4G4_HUMAN IGH c1705_heavy_IGHV1-69_IGHD7-27_IGHJ6 (Fragment) OS=Homo sapiens OX=9606 PE=2 SV=1	32.4	5.018	7.875E-5	up	yes	1004.6308	31.0068	0	0	0	0	0	186.04069519	826.568481445	244.968338013	1258.5390705377	1992.1681164131	743.70324707	961.83749188844	------	------	------	------	------	------	ENOG4111YE0	S:Function unknown	PF07686.21	V-set	Immunoglobulin V-set domain	CYT
A0A5C2GL58	-	-	-	A0A5C2GL58_HUMAN IG c895_heavy_IGHV5-51_IGHD5-12_IGHJ3 (Fragment) OS=Homo sapiens OX=9606 PE=2 SV=1	0.2467	-2.019	0.0008852	down	yes	204.4946	829.0432	990.039978027	231.690612793	943.47306272226	908.18902170886	492.849609375	1408.01708984	206.50578993878	249.38108483983	204.797744751	208.57825947678	190.87818050374	166.826782227	------	------	------	------	------	------	ENOG4111YE0	S:Function unknown	PF07686.21	V-set	Immunoglobulin V-set domain	CYT
Q07820	MCL1	Induced myeloid leukemia cell differentiation protein Mcl-1	4170	MCL1_HUMAN Induced myeloid leukemia cell differentiation protein Mcl-1 OS=Homo sapiens OX=9606 GN=MCL1 PE=1 SV=3	2.401	1.264	0.0245	up	yes	725.6781	302.1906	416.732025146	215.803359985	205.235092163	251.897827148	338.681182861	384.793914795	697.688659668	421.618896484	1324.04333496	1229.2061948672	375.547790527	305.963653564	BP:negative regulation of apoptotic signaling pathway;BP:positive regulation of apoptotic signaling pathway;BP:regulation of extrinsic apoptotic signaling pathway;BP:negative regulation of extrinsic apoptotic signaling pathway;BP:regulation of metabolic process;BP:regulation of apoptotic signaling pathway;BP:negative regulation of response to stimulus;BP:positive regulation of response to stimulu…	GO:2001234;GO:2001235;GO:2001236;GO:2001237;GO:0019222;GO:2001233;GO:0048585;GO:0048584;GO:0048583;GO:2001239;GO:0043523;GO:0007165;GO:0007166;GO:0007005;GO:0051716;GO:0009968;GO:0009966;GO:0048869;GO:0048518;GO:0048519;GO:0019725;GO:0010033;GO:0010506;GO:0010507;GO:1903378;GO:0033554;GO:1903376;GO:0043525;GO:0009894;GO:0009895;GO:0009892;GO:0023051;GO:2000811;GO:0035556;GO:0042981;GO:0050789;GO:…	K02539	MCL1	hsa04210;hsa04151;hsa05206;hsa04630	Apoptosis;PI3K-Akt signaling pathway;MicroRNAs in cancer;JAK-STAT signaling pathway	ENOG41123S0	J:Translation, ribosomal structure and biogenesis	PF00452.23	Bcl-2	Apoptosis regulator proteins, Bcl-2 family	CYT
Q9NY97	B3GNT2	N-acetyllactosaminide beta-1,3-N-acetylglucosaminyltransferase 2	10678	B3GN2_HUMAN N-acetyllactosaminide beta-1,3-N-acetylglucosaminyltransferase 2 OS=Homo sapiens OX=9606 GN=B3GNT2 PE=1 SV=2	1.636	0.7102	0.02446	up	yes	632.4147	386.4456	451.782714844	603.635375977	327.799621582	308.100524902	265.480651855	361.874420166	552.825683594	521.61730957	746.010009766	1032.43762207	391.33190918	550.265380859	BP:glycosaminoglycan metabolic process;BP:poly-N-acetyllactosamine metabolic process;BP:cell projection organization;BP:neuron projection development;BP:keratan sulfate biosynthetic process;BP:mucopolysaccharide metabolic process;BP:carbohydrate derivative biosynthetic process;BP:nitrogen compound metabolic process;BP:cellular metabolic process;BP:cellular response to chemical stimulus;BP:respons…	GO:0030203;GO:0030309;GO:0030030;GO:0031175;GO:0018146;GO:1903510;GO:1901137;GO:0006807;GO:0044237;GO:0070887;GO:0042221;GO:0120036;GO:0071840;GO:0007608;GO:0051716;GO:0008283;GO:1990830;GO:0006486;GO:0071310;GO:0016043;GO:0042339;GO:0071704;GO:0030311;GO:0007606;GO:0016266;GO:0034097;GO:1901576;GO:0050877;GO:0032501;GO:0009987;GO:0070085;GO:0007600;GO:0043412;GO:0043413;GO:0008150;GO:0008152;GO:…	K00741	B3GNT2	hsa01100;hsa00533;hsa00601	Metabolic pathways;Glycosaminoglycan biosynthesis - keratan sulfate;Glycosphingolipid biosynthesis - lacto and neolacto series	ENOG410ZZ1B	K:Transcription	PF01762.25	Galactosyl_T	Galactosyltransferase	CYT
A0A346M0H7	ATP8	ATP synthase protein 8	-	A0A346M0H7_HUMAN ATP synthase protein 8 (Fragment) OS=Homo sapiens OX=9606 GN=ATP8 PE=3 SV=1	2.716	1.441	0.001973	up	yes	742.2406	273.3061	0	0	0	0	0	1639.83654785	257.741424561	527.948913574	1062.50170898	1416.39990234	450.0769762702	738.77489100339	BP:purine ribonucleoside triphosphate biosynthetic process;BP:nucleoside triphosphate metabolic process;BP:nucleoside triphosphate biosynthetic process;BP:purine nucleoside triphosphate metabolic process;BP:purine nucleoside triphosphate biosynthetic process;BP:cellular biosynthetic process;BP:cellular nitrogen compound metabolic process;BP:nucleotide biosynthetic process;BP:small molecule metabo…	GO:0009206;GO:0009141;GO:0009142;GO:0009144;GO:0009145;GO:0044249;GO:0034641;GO:0009165;GO:0044281;GO:0072521;GO:0072522;GO:1901362;GO:0009259;GO:1901360;GO:0006139;GO:0009201;GO:0071704;GO:0009199;GO:0018130;GO:0009205;GO:0009987;GO:0019693;GO:1901576;GO:0046034;GO:0006164;GO:0006725;GO:0009152;GO:0009150;GO:0009260;GO:0009058;GO:0009117;GO:0008152;GO:0019438;GO:0034654;GO:0044271;GO:0090407;GO:…	K02125	ATPeF08, MTATP8, ATP8	hsa05208;hsa00190;hsa05010;hsa01100;hsa05020;hsa05022;hsa05014;hsa05016;hsa04714;hsa05415;hsa05012	Chemical carcinogenesis - reactive oxygen species;Oxidative phosphorylation;Alzheimer disease;Metabolic pathways;Prion disease;Pathways of neurodegeneration - multiple diseases;Amyotrophic lateral sclerosis;Huntington disease;Thermogenesis;Diabetic cardiomyopathy;Parkinson disease	ENOG411154N	C:Energy production and conversion	------	------	------	CYT
A0A140DD52	HLA-C	HLA	3107	A0A140DD52_HUMAN MHC class I antigen (Fragment) OS=Homo sapiens OX=9606 GN=HLA-C PE=3 SV=1	17.4	4.121	0.0003167	up	yes	959.3297	55.1425	0	0	330.854766846	0	0	0	2101.52294922	292.731842041	1301.05163574	1122.13647461	175.388778687	763.14668072448	BP:immune response;BP:immune system process;BP:antigen processing and presentation;BP:biological_process;BP:response to stimulusCC:recycling endosome membrane;CC:lumenal side of membrane;CC:lumenal side of endoplasmic reticulum membrane;CC:side of membrane;CC:endosome membrane;CC:endocytic vesicle membrane;CC:organelle membrane;CC:coated vesicle membrane;CC:membrane;CC:plasma membrane;CC:cell sur…	GO:0006955;GO:0002376;GO:0019882;GO:0008150;GO:0050896GO:0055038;GO:0098576;GO:0098553;GO:0098552;GO:0010008;GO:0030666;GO:0031090;GO:0030662;GO:0016020;GO:0005886;GO:0009986;GO:0110165;GO:0098588;GO:0030658;GO:0030659;GO:0012506;GO:0012507;GO:0030670;GO:0005575;GO:0031901	------	------	------	------	ENOG4111K8F;ENOG4111519	U:Intracellular trafficking, secretion, and vesicular transport;	PF00129.22;PF07654.19	MHC_I;C1-set	Class I Histocompatibility antigen, domains alpha 1 and 2;Immunoglobulin C1-set domain	CYT
A0A669KBK4	STAT1	STAT1	-	A0A669KBK4_HUMAN Signal transducer and activator of transcription 1 (Fragment) OS=Homo sapiens OX=9606 GN=STAT1 PE=1 SV=1	7.244	2.857	0.0004843	up	yes	887.9079	122.5705	0	0	0	0	0	735.422790527	1151.9850291027	864.41535832721	1373.89538574	524.929321289	583.29035527298	828.93191176417	------	------	------	------	------	------	------	------	------	------	------	CYT
E9PKV8	TTC9C	TTC9C	-	E9PKV8_HUMAN Tetratricopeptide repeat domain 9C (Fragment) OS=Homo sapiens OX=9606 GN=TTC9C PE=1 SV=1	1.382	0.4668	0.005617	up	yes	581.392	420.7188	505.480895996	448.203948975	439.832824707	294.860839844	433.32691018641	402.607513428	496.180419922	666.663757324	636.10691634483	572.054443359	481.594421387	635.75189209	------	------	K24930	TTC9	------	------	ENOG4111NP3	S:Function unknown	PF13432.10;PF14559.10;PF13431.10;PF07719.21;PF00515.32;PF13181.10	TPR_16;TPR_19;TPR_17;TPR_2;TPR_1;TPR_8	Tetratricopeptide repeat;Tetratricopeptide repeat;Tetratricopeptide repeat;Tetratricopeptide repeat;Tetratricopeptide repeat;Tetratricopeptide repeat	CYT
G5E948	MAP4K4	MAP4K4	-	G5E948_HUMAN non-specific serine/threonine protein kinase OS=Homo sapiens OX=9606 GN=MAP4K4 PE=1 SV=3	1.178	0.2363	0.03219	up	yes	538.6838	457.3738	482.311157227	509.335113525	479.310821533	369.454589844	450.678344727	453.152709961	554.912231445	494.727722168	619.428344727	591.854003906	454.765686035	516.414794922	------	------	------	------	------	------	ENOG410XPHR	A:RNA processing and modification	PF00069.29;PF00780.26;PF07714.21	Pkinase;CNH;PK_Tyr_Ser-Thr	Protein kinase domain;CNH domain;Protein tyrosine and serine/threonine kinase	CYT
Q7Z6G4	HBA2	HBA2	3040; 3039	Q7Z6G4_HUMAN HBA2 (Fragment) OS=Homo sapiens OX=9606 GN=HBA2 PE=3 SV=1	1.938	0.9546	0.02197	up	yes	654.8552	337.901	390.49707271991	153.24067688	412.66869403872	413.47894236437	373.23175044669	284.288696289	688.15912685817	563.631774902	952.41864698222	967.80421636238	422.72482559557	334.392425537	BP:one-carbon compound transport;BP:response to reactive oxygen species;BP:cellular catabolic process;BP:hydrogen peroxide catabolic process;BP:detoxification;BP:cellular oxidant detoxification;BP:organic substance catabolic process;BP:response to inorganic substance;BP:gas transport;BP:response to organic substance;BP:response to hydrogen peroxide;BP:nitrogen compound transport;BP:organic substa…	GO:0019755;GO:0000302;GO:0044248;GO:0042744;GO:0098754;GO:0098869;GO:1901575;GO:0010035;GO:0015669;GO:0010033;GO:0042542;GO:0071705;GO:0071704;GO:0071702;GO:0015670;GO:0030185;GO:0009987;GO:0006810;GO:0072593;GO:0006950;GO:0008150;GO:0008152;GO:0042221;GO:0051234;GO:0009056;GO:0051179;GO:1901700;GO:0050896;GO:1990748;GO:0044237;GO:0015671;GO:0006979;GO:0042743GO:0031974;GO:0005833;GO:0043227;GO:0…	K13822	HBA	hsa05143;hsa05144	African trypanosomiasis;Malaria	COG1018	C:Energy production and conversion	------	------	------	CYT
A1A5C7	SLC22A23	Solute carrier family 22 member 23	63027	S22AN_HUMAN Solute carrier family 22 member 23 OS=Homo sapiens OX=9606 GN=SLC22A23 PE=1 SV=2	1.547	0.6295	0.007958	up	yes	601.999	389.2142	376.430725098	442.11517334	420.68677560648	492.085479736	333.84967041	270.117675781	478.623962402	773.540405273	441.278686523	671.144165039	518.757507324	728.649536133	BP:ion transport;BP:transport;BP:biological_process;BP:establishment of localization;BP:localizationCC:membrane;CC:cellular_component;CC:plasma membrane;CC:cellular anatomical entityMF:transporter activity;MF:transmembrane transporter activity;MF:molecular_function	GO:0006811;GO:0006810;GO:0008150;GO:0051234;GO:0051179GO:0016020;GO:0005575;GO:0005886;GO:0110165GO:0005215;GO:0022857;GO:0003674	K08215	SLC22A23	------	------	ENOG410ZZ6M;COG0477	U:Intracellular trafficking, secretion, and vesicular transport;	PF00083.28;PF07690.20	Sugar_tr;MFS_1	Sugar;Major Facilitator Superfamily	CYT
A0A5C2GIY4	-	-	-	A0A5C2GIY4_HUMAN IG c521_light_IGLV1-40_IGLJ1 (Fragment) OS=Homo sapiens OX=9606 PE=2 SV=1	0.1327	-2.914	0.0005321	down	yes	116.0953	875.0567	1693.00061035	689.38735356526	987.49713038974	793.32246942299	327.680877686	759.45188818795	0	0	0	0	696.571716309	0	------	------	------	------	------	------	ENOG41117U9;ENOG4111BUY;ENOG410ZN0R	S:Function unknown;	PF07686.21;PF13927.10;PF00047.29	V-set;Ig_3;ig	Immunoglobulin V-set domain;Immunoglobulin domain;Immunoglobulin domain	CYT
B0AZT5	NAA50	NAA50	80218	B0AZT5_HUMAN N-alpha-acetyltransferase 50 OS=Homo sapiens OX=9606 GN=NAA50 PE=1 SV=1	4.825	2.271	0.0007545	up	yes	818.5489	169.6419	0	0	0	1017.85144043	0	0	799.74428044506	942.2892009387	604.877319336	1170.75292969	728.61525153108	665.01425910087	BP:establishment of sister chromatid cohesion;BP:metabolic process;BP:establishment of mitotic sister chromatid cohesion;BP:protein acetylation;BP:N-terminal protein amino acid acetylation;BP:mitotic cell cycle process;BP:N-terminal protein amino acid modification;BP:mitotic sister chromatid cohesion;BP:sister chromatid cohesion;BP:protein maturation;BP:centromeric sister chromatid cohesion;BP:ce…	GO:0034085;GO:0008152;GO:0034087;GO:0006473;GO:0006474;GO:1903047;GO:0031365;GO:0007064;GO:0007062;GO:0051604;GO:0070601;GO:0071840;GO:0016043;GO:0071704;GO:0071962;GO:0043543;GO:0009987;GO:0043412;GO:0036211;GO:0008150;GO:1901564;GO:0051276;GO:0006996;GO:0044238;GO:0019538;GO:0043170;GO:0006807;GO:0022402GO:0031248;GO:0043229;GO:0043228;GO:0043227;GO:0043226;GO:0005737;GO:0005730;GO:0031415;GO:0…	K20793	NAA50, NAT5	------	------	COG0456	S:Function unknown	PF00583.29;PF13508.11;PF13673.11;PF13420.11	Acetyltransf_1;Acetyltransf_7;Acetyltransf_10;Acetyltransf_4	Acetyltransferase;Acetyltransferase;Acetyltransferase;Acetyltransferase	CYT
B3KX20	-	-	25802	B3KX20_HUMAN cDNA FLJ44510 fis, clone UTERU3001652, highly similar to Leiomodin-1 OS=Homo sapiens OX=9606 PE=2 SV=1	4.309	2.107	0.001159	up	yes	800.9432	185.8804	0	0	1115.2824707	0	0	0	471.35000805596	251.97479248	1164.9737479646	1387.2999071425	776.795532227	753.26504781797	BP:regulation of organelle organization;BP:regulation of protein depolymerization;BP:negative regulation of cellular component organization;BP:regulation of cellular component organization;BP:regulation of actin polymerization or depolymerization;BP:regulation of biological process;BP:regulation of protein complex disassembly;BP:cellular component organization or biogenesis;BP:negative regulation…	GO:0033043;GO:1901879;GO:0051129;GO:0051128;GO:0008064;GO:0050789;GO:0043244;GO:0071840;GO:0043242;GO:0030832;GO:0030833;GO:0030834;GO:0030835;GO:0030837;GO:0051494;GO:0051493;GO:0016043;GO:0090066;GO:0065007;GO:0032271;GO:0032272;GO:0051693;GO:0065008;GO:0051694;GO:0032970;GO:0009987;GO:0048519;GO:1901880;GO:0008150;GO:0032956;GO:0043254;GO:0050794;GO:1902904;GO:1902903;GO:0010639;GO:0044087;GO:…	------	------	------	------	ENOG410YAHM	S:Function unknown	PF03250.18;PF02205.24	Tropomodulin;WH2	Tropomodulin;WH2 motif	CYT
A0A5C2GAD1	-	-	-	A0A5C2GAD1_HUMAN IGH + IGL c186_heavy_IGHV3-23_IGHD2-21_IGHJ4 (Fragment) OS=Homo sapiens OX=9606 PE=2 SV=1	0.05537	-4.175	0.0001965	down	yes	51.7606	934.8589	739.979675293	699.78560504619	352.13630034663	554.110961914	2542.5094362546	720.6315052508	0	310.563751221	0	0	0	0	------	------	------	------	------	------	ENOG410YRS8;ENOG410YMG4;ENOG410YRGB;ENOG410YQJV	S:Function unknown;	PF07686.21	V-set	Immunoglobulin V-set domain	CYT
Q9UD71	PPP1R1B	Protein phosphatase 1 regulatory subunit 1B	84152	PPR1B_HUMAN Protein phosphatase 1 regulatory subunit 1B OS=Homo sapiens OX=9606 GN=PPP1R1B PE=1 SV=2	0.4332	-1.207	0.01347	down	yes	297.9541	687.8203	426.35949707	1030.21020508	1105.9921875	432.408874512	518.714416504	613.236816406	126.895317078	157.64503479	336.59475708	157.523910522	368.734161377	640.331359863	BP:primary metabolic process;BP:regulation of phosphate metabolic process;BP:regulation of primary metabolic process;BP:regulation of metabolic process;BP:mating behavior;BP:learning;BP:behavior;BP:learning or memory;BP:signal transduction;BP:organic cyclic compound biosynthetic process;BP:organic cyclic compound metabolic process;BP:cellular response to stimulus;BP:negative regulation of macromo…	GO:0044238;GO:0019220;GO:0080090;GO:0019222;GO:0007617;GO:0007612;GO:0007610;GO:0007611;GO:0007165;GO:1901362;GO:1901360;GO:0051716;GO:0010605;GO:0044092;GO:0048519;GO:0046483;GO:1902075;GO:1902074;GO:0060255;GO:0010033;GO:0003008;GO:0010243;GO:0019438;GO:0007632;GO:0009892;GO:0006807;GO:0035556;GO:0050789;GO:1901576;GO:0051346;GO:0008542;GO:0065007;GO:0065009;GO:0065008;GO:0018130;GO:0007626;GO:…	K15494	PPP1R1B, DARPP32	hsa04728;hsa05030;hsa05031;hsa04024;hsa05034	Dopaminergic synapse;Cocaine addiction;Amphetamine addiction;cAMP signaling pathway;Alcoholism	ENOG4111TN1	T:Signal transduction mechanisms	PF05395.16	DARPP-32	Protein phosphatase inhibitor 1/DARPP-32	CYT
B8ZZ50	EIF4E2	EIF4E2	9470	B8ZZ50_HUMAN Eukaryotic translation initiation factor 4E family member 2 OS=Homo sapiens OX=9606 GN=EIF4E2 PE=1 SV=1	1.254	0.3265	0.01626	up	yes	548.1944	437.1101	544.057922363	420.505126953	448.184082031	312.90802002	492.690734863	404.314788818	502.427185059	551.268127441	610.54095459	563.210327148	510.632141113	551.087585449	CC:cytoplasm;CC:cellular_component;CC:cellular anatomical entityMF:translation regulator activity, nucleic acid binding;MF:translation regulator activity;MF:organic cyclic compound binding;MF:translation factor activity, RNA binding;MF:molecular_function;MF:RNA binding;MF:nucleic acid binding;MF:translation initiation factor activity;MF:heterocyclic compound binding;MF:binding	GO:0005737;GO:0005575;GO:0110165GO:0090079;GO:0045182;GO:0097159;GO:0008135;GO:0003674;GO:0003723;GO:0003676;GO:0003743;GO:1901363;GO:0005488	K03259	EIF4E	hsa01521;hsa04066;hsa04910;hsa04211;hsa04150;hsa04151	EGFR tyrosine kinase inhibitor resistance;HIF-1 signaling pathway;Insulin signaling pathway;Longevity regulating pathway;mTOR signaling pathway;PI3K-Akt signaling pathway	COG5053	J:Translation, ribosomal structure and biogenesis	PF01652.22	IF4E	Eukaryotic initiation factor 4E	CYT
A0A5C2GSL3	-	-	-	A0A5C2GSL3_HUMAN IG c391_light_IGLV1-40_IGLJ2 (Fragment) OS=Homo sapiens OX=9606 PE=2 SV=1	0.02008	-5.638	2.271E-5	down	yes	19.3601	964.0804	1387.9331645352	674.89963250338	1338.35290527	539.234741211	1143.8739857057	700.18769935748	0	0	0	0	0	116.160820007	------	------	------	------	------	------	ENOG410ZN0R;ENOG4111BUY;ENOG41115EY	S:Function unknown;	PF07686.21;PF13927.10	V-set;Ig_3	Immunoglobulin V-set domain;Immunoglobulin domain	CYT
A0A7S5BXH0	-	-	-	A0A7S5BXH0_HUMAN IGH c233_heavy_IGHV3-21_IGHD3-10_IGHJ4 (Fragment) OS=Homo sapiens OX=9606 PE=2 SV=1	11.3	3.498	0.0003354	up	yes	903.1254	79.9469	0	0	0	479.68145752	0	0	426.043487549	752.393310547	1344.39648438	1837.80371094	584.25108819853	473.86431517332	------	------	------	------	------	------	ENOG410YRS8;ENOG410YADZ;ENOG410YRGB;ENOG410YQJV;ENOG410YMG4	S:Function unknown;	PF07686.21	V-set	Immunoglobulin V-set domain	CYT
A0A5C2GB28	-	-	-	A0A5C2GB28_HUMAN IGL c3583_light_IGKV3D-15_IGKJ5 (Fragment) OS=Homo sapiens OX=9606 PE=2 SV=1	4.973	2.314	0.001267	up	yes	816.6834	164.2279	237.213409424	238.88285324495	148.1808785574	164.71341151748	143.98782045911	52.3890457153	1419.2189428274	946.9689150263	1130.41040039	232.237167358	494.10013006794	677.16511030587	------	------	------	------	------	------	ENOG410YSH4;ENOG410YS8R;ENOG41115I2	S:Function unknown;	PF07686.21;PF13927.10;PF00047.29;PF07679.20	V-set;Ig_3;ig;I-set	Immunoglobulin V-set domain;Immunoglobulin domain;Immunoglobulin domain;Immunoglobulin I-set domain	EXC
B1AM21	GNAQ	GNAQ	-	B1AM21_HUMAN G protein subunit alpha q (Fragment) OS=Homo sapiens OX=9606 GN=GNAQ PE=1 SV=1	27.05	4.758	7.599E-5	up	yes	932.9347	34.4927	0	0	0	0	0	206.956375122	890.66656130647	684.49656433775	1745.75939941	545.064758301	513.27494922385	1218.3458486777	BP:regulation of biological process;BP:biological regulation;BP:G-protein coupled receptor signaling pathway;BP:cellular process;BP:regulation of cellular process;BP:biological_process;BP:signal transductionCC:membrane;CC:cellular anatomical entity;CC:plasma membrane;CC:cellular_componentMF:purine ribonucleoside triphosphate binding;MF:heterocyclic compound binding;MF:molecular_function;MF:bindin…	GO:0050789;GO:0065007;GO:0007186;GO:0009987;GO:0050794;GO:0008150;GO:0007165GO:0016020;GO:0110165;GO:0005886;GO:0005575GO:0035639;GO:1901363;GO:0003674;GO:0005488;GO:0001664;GO:0043167;GO:1901265;GO:0043168;GO:0019001;GO:0000166;GO:0032561;GO:0017076;GO:0005525;GO:0016787;GO:0031683;GO:0003924;GO:0017111;GO:0036094;GO:0003824;GO:0016818;GO:0097367;GO:0097159;GO:0016817;GO:0016462;GO:0005515;GO:00…	K04634	GNAQ	hsa04611;hsa05135;hsa04022;hsa04020;hsa04928;hsa04720;hsa04723;hsa04725;hsa04724;hsa04929;hsa04726;hsa04927;hsa04728;hsa04925;hsa04924;hsa04062;hsa04922;hsa04921;hsa04961;hsa05142;hsa05143;hsa05146;hsa05022;hsa05163;hsa04540;hsa04371;hsa05200;hsa04912;hsa04015;hsa04911;hsa04750;hsa04915;hsa04934;hsa04935;hsa04918;hsa04713;hsa04730;hsa04970;hsa04971;hsa04972;hsa05017;hsa04071;hsa04916;hsa05016;hsa…	Platelet activation;Yersinia infection;cGMP-PKG signaling pathway;Calcium signaling pathway;Parathyroid hormone synthesis, secretion and action;Long-term potentiation;Retrograde endocannabinoid signaling;Cholinergic synapse;Glutamatergic synapse;GnRH secretion;Serotonergic synapse;Cortisol synthesis and secretion;Dopaminergic synapse;Aldosterone synthesis and secretion;Renin secretion;Chemokine s…	ENOG410XNVQ	S:Function unknown	PF00503.24	G-alpha	G-protein alpha subunit	CYT
P80294	MT1H	Metallothionein-1H	4496	MT1H_HUMAN Metallothionein-1H OS=Homo sapiens OX=9606 GN=MT1H PE=1 SV=1	6.111	2.611	0.01565	up	yes	818.5165	133.9413	230.594467163	135.2081604	153.239273071	80.016998291	56.3456840515	148.243301392	149.789474487	2458.01879883	1166.1800814304	215.458297729	654.811706543	266.840362549	BP:cellular response to stimulus;BP:response to stimulus;BP:cellular process;BP:biological_process;BP:cellular response to chemical stimulus;BP:response to chemical;BP:response to inorganic substanceMF:cation binding;MF:metal ion binding;MF:ion binding;MF:molecular_function;MF:binding	GO:0051716;GO:0050896;GO:0009987;GO:0008150;GO:0070887;GO:0042221;GO:0010035GO:0043169;GO:0046872;GO:0043167;GO:0003674;GO:0005488	K14739	MT1_2	hsa04978	Mineral absorption	ENOG41119WQ;ENOG41113QR;ENOG4110PT3	P:Inorganic ion transport and metabolism;Z:Cytoskeleton	PF00131.24	Metallothio	Metallothionein	CYT
O94768	STK17B	Serine/threonine-protein kinase 17B	9262	ST17B_HUMAN Serine/threonine-protein kinase 17B OS=Homo sapiens OX=9606 GN=STK17B PE=1 SV=1	1.877	0.9084	0.04895	up	yes	616.6534	328.5977	776.944396973	268.081939697	104.348365784	248.98304915577	223.900177002	349.328186035	288.40045166	409.37496128879	931.230224609	797.64907008561	490.07217187807	783.19350114121	BP:regulation of fibroblast apoptotic process;BP:phosphorylation;BP:protein phosphorylation;BP:protein autophosphorylation;BP:signal transduction;BP:intracellular signal transduction;BP:cell death;BP:regulation of apoptotic process;BP:regulation of biological process;BP:positive regulation of apoptotic process;BP:organic substance metabolic process;BP:regulation of programmed cell death;BP:biolog…	GO:2000269;GO:0016310;GO:0006468;GO:0046777;GO:0007165;GO:0035556;GO:0008219;GO:0042981;GO:0050789;GO:0043065;GO:0071704;GO:0043067;GO:0065007;GO:0048518;GO:0043068;GO:2000271;GO:0006915;GO:0009987;GO:0050794;GO:0012501;GO:0043412;GO:0036211;GO:0008150;GO:0008152;GO:0044238;GO:1901564;GO:0019538;GO:0044237;GO:0043170;GO:0006796;GO:0006807;GO:0006793;GO:0048522GO:0043229;GO:0043228;GO:0043226;GO:0…	K08804	STK17	------	------	ENOG410XRMJ	C:Energy production and conversion	PF00069.29;PF07714.21	Pkinase;PK_Tyr_Ser-Thr	Protein kinase domain;Protein tyrosine and serine/threonine kinase	CYT
Q8NGQ6	OR9I1	Olfactory receptor 9I1	219954	OR9I1_HUMAN Olfactory receptor 9I1 OS=Homo sapiens OX=9606 GN=OR9I1 PE=3 SV=1	2.456	1.296	0.0004875	up	yes	667.5889	271.8223	243.130966187	236.65068419092	377.291107178	219.594665527	334.960174561	219.306030273	685.15120821864	433.251556396	650.59455267857	414.962249756	1030.11486816	791.458740234	BP:signal transduction;BP:regulation of biological process;BP:sensory perception of chemical stimulus;BP:biological regulation;BP:G-protein coupled receptor signaling pathway;BP:multicellular organismal process;BP:sensory perception of smell;BP:neurological system process;BP:cellular process;BP:sensory perception;BP:regulation of cellular process;BP:biological_process;BP:system processCC:membrane…	GO:0007165;GO:0050789;GO:0007606;GO:0065007;GO:0007186;GO:0032501;GO:0007608;GO:0050877;GO:0009987;GO:0007600;GO:0050794;GO:0008150;GO:0003008GO:0016020;GO:0110165;GO:0005886;GO:0005575GO:0038023;GO:0060089;GO:0003674;GO:0005549;GO:0004930;GO:0004888;GO:0004984;GO:0005488	K04257	OLFR	hsa04740	Olfactory transduction	ENOG41119U6	U:Intracellular trafficking, secretion, and vesicular transport	PF13853.10;PF00001.25	7tm_4;7tm_1	Olfactory receptor;7 transmembrane receptor	CYT
P02741	CRP	C-reactive protein	1401	CRP_HUMAN C-reactive protein OS=Homo sapiens OX=9606 GN=CRP PE=1 SV=1	8.325	3.057	0.0004066	up	yes	838.6578	100.7367	604.41998291	0	0	0	0	0	418.235290527	652.79084415481	1323.0610883604	913.42726999548	974.20300293	750.22928079839	BP:regulation of metabolic process;BP:regulation of superoxide anion generation;BP:circulatory system process;BP:vascular process in circulatory system;BP:positive regulation of macromolecule metabolic process;BP:response to external biotic stimulus;BP:response to bacterium;BP:interspecies interaction between organisms;BP:positive regulation of biological process;BP:negative regulation of biologi…	GO:0019222;GO:0032928;GO:0003013;GO:0003018;GO:0010604;GO:0043207;GO:0009617;GO:0044419;GO:0048518;GO:0048519;GO:0042127;GO:0032930;GO:0060255;GO:0050830;GO:0051707;GO:0003008;GO:0009607;GO:0009605;GO:0002376;GO:0010883;GO:0010888;GO:0009893;GO:0009891;GO:0010628;GO:0032944;GO:0032945;GO:0042310;GO:0050789;GO:0090066;GO:0065007;GO:0065008;GO:0035150;GO:2000379;GO:0050793;GO:0009889;GO:2000377;GO:…	K16143	CRP	------	------	ENOG410YIJN	O:Posttranslational modification, protein turnover, chaperones	PF00354.21;PF13385.10	Pentaxin;Laminin_G_3	Pentaxin family;Concanavalin A-like lectin/glucanases superfamily	PLA
A8K4C1	-	-	54622	A8K4C1_HUMAN cDNA FLJ77904, highly similar to Homo sapiens ADP-ribosylation factor-like 15, mRNA OS=Homo sapiens OX=9606 PE=2 SV=1	1.307	0.3863	0.02856	up	yes	530.9314	406.2768	442.11605835	324.385375977	427.715301514	506.462646484	301.09677124	435.884429932	561.841674805	666.486206055	559.014892578	419.656066895	451.168426514	527.420898438	CC:membrane-bounded organelle;CC:organelle;CC:extracellular exosome;CC:cellular anatomical entity;CC:extracellular vesicle;CC:vesicle;CC:extracellular organelle;CC:cellular_component;CC:extracellular membrane-bounded organelleMF:purine ribonucleoside triphosphate binding;MF:heterocyclic compound binding;MF:molecular_function;MF:binding;MF:ion binding;MF:nucleoside phosphate binding;MF:anion bindi…	GO:0043227;GO:0043226;GO:0070062;GO:0110165;GO:1903561;GO:0031982;GO:0043230;GO:0005575;GO:0065010GO:0035639;GO:1901363;GO:0003674;GO:0005488;GO:0043167;GO:1901265;GO:0043168;GO:0016462;GO:0000166;GO:0032561;GO:0017076;GO:0005525;GO:0016787;GO:0003924;GO:0017111;GO:0036094;GO:0003824;GO:0016818;GO:0097367;GO:0097159;GO:0016817;GO:0019001;GO:0032555;GO:0032553	K17201	ARL15	------	------	ENOG410XP1U	S:Function unknown	PF00025.25;PF09439.14;PF08477.17;PF00071.26	Arf;SRPRB;Roc;Ras	ADP-ribosylation factor family;Signal recognition particle receptor beta subunit;Ras of Complex, Roc, domain of DAPkinase;Ras family	CYT
A0A5C2G902	-	-	-	A0A5C2G902_HUMAN IGH c414_heavy__IGHV4-31_IGHD3-16_IGHJ2 (Fragment) OS=Homo sapiens OX=9606 PE=2 SV=1	2.968	1.569	0.0002803	up	yes	699.0756	235.5147	166.459411621	313.24681724738	211.22152189351	279.07288852963	161.08366139092	282.004119873	779.30017781572	816.51858764324	338.609710693	997.856933594	541.760002583	720.40844432222	------	------	------	------	------	------	ENOG41114KX	S:Function unknown	PF07686.21	V-set	Immunoglobulin V-set domain	CYT
Q96BF6	NACC2	Nucleus accumbens-associated protein 2	138151	NACC2_HUMAN Nucleus accumbens-associated protein 2 OS=Homo sapiens OX=9606 GN=NACC2 PE=1 SV=1	1.444	0.5301	0.007451	up	yes	548.3127	379.5985	272.205200195	334.302246094	509.798248291	368.747924805	291.811431885	500.725982666	491.814758301	575.01237723577	631.95916748	491.449371338	505.55847168	594.081787109	BP:positive regulation of apoptotic signaling pathway;BP:regulation of primary metabolic process;BP:regulation of metabolic process;BP:regulation of apoptotic signaling pathway;BP:positive regulation of response to stimulus;BP:regulation of response to stimulus;BP:negative regulation of G1/S transition of mitotic cell cycle by negative regulation of transcription from RNA polymerase II promoter;B…	GO:2001235;GO:0080090;GO:0019222;GO:2001233;GO:0048584;GO:0048583;GO:1900477;GO:0071840;GO:0010605;GO:0009966;GO:0009967;GO:0048518;GO:0048519;GO:0042127;GO:1902229;GO:0060255;GO:2001141;GO:0031503;GO:0043068;GO:2000134;GO:0022607;GO:0009892;GO:0009890;GO:1902231;GO:0042981;GO:0050789;GO:0007346;GO:0016043;GO:0065003;GO:0065007;GO:0009889;GO:0050794;GO:1901987;GO:0008150;GO:1902533;GO:1902531;GO:…	K10486	BTBD14	------	------	COG5048	S:Function unknown	PF00651.35;PF10523.13	BTB;BEN	BTB/POZ domain;BEN domain	CYT
Q96GW9	MARS2	Methionine--tRNA ligase, mitochondrial	92935	SYMM_HUMAN Methionine--tRNA ligase, mitochondrial OS=Homo sapiens OX=9606 GN=MARS2 PE=1 SV=2	1.981	0.9862	0.01474	up	yes	613.3386	309.6132	307.173828125	303.861022949	320.997802734	366.865356445	322.800842285	235.980056763	521.64074707	676.202331543	595.752197266	1171.6895752	433.14364624	281.603302002	BP:methionyl-tRNA aminoacylation;BP:nucleic acid metabolic process;BP:cellular nitrogen compound metabolic process;BP:nitrogen compound metabolic process;BP:small molecule metabolic process;BP:ncRNA metabolic process;BP:organic cyclic compound metabolic process;BP:nucleobase-containing compound metabolic process;BP:tRNA metabolic process;BP:cellular amino acid metabolic process;BP:organic substan…	GO:0006431;GO:0090304;GO:0034641;GO:0006807;GO:0044281;GO:0034660;GO:1901360;GO:0006139;GO:0006399;GO:0006520;GO:0071704;GO:0044238;GO:0009987;GO:0006725;GO:0008150;GO:0019752;GO:0008152;GO:0043436;GO:0046483;GO:0016070;GO:1901564;GO:0006082;GO:0044237;GO:0043170;GO:0043038;GO:0043039;GO:0006418GO:0031974;GO:0005759;GO:0110165;GO:0043233;GO:0005575;GO:0070013GO:0035639;GO:0003674;GO:0043167;GO:19…	K01874	MARS, metG	hsa01100;hsa00450;hsa00970	Metabolic pathways;Selenocompound metabolism;Aminoacyl-tRNA biosynthesis	COG0143	J:Translation, ribosomal structure and biogenesis	PF09334.15;PF00133.26;PF01406.23;PF19303.3	tRNA-synt_1g;tRNA-synt_1;tRNA-synt_1e;Anticodon_3	tRNA synthetases class I;tRNA synthetases class I;tRNA synthetases class I;Anticodon binding domain of methionyl tRNA ligase	CYT
A0A7T0LNW7	-	-	-	A0A7T0LNW7_HUMAN Immunglobulin lambda chain variable region (Fragment) OS=Homo sapiens OX=9606 PE=2 SV=1	50.53	5.659	8.156E-5	up	yes	902.1574	17.8556	107.133880615	0	0	0	0	0	979.330444336	73.2102661133	844.82355289209	887.15835849862	1211.4681952005	1416.9535921699	------	------	------	------	------	------	ENOG410Y9T8;ENOG410YNU3	S:Function unknown;	PF07686.21;PF13927.10;PF07679.20;PF00047.29	V-set;Ig_3;I-set;ig	Immunoglobulin V-set domain;Immunoglobulin domain;Immunoglobulin I-set domain;Immunoglobulin domain	CYT
A0A8C8KL71	MYO7B	MYO7B	-	A0A8C8KL71_HUMAN Myosin VIIB OS=Homo sapiens OX=9606 GN=MYO7B PE=1 SV=1	0.09032	-3.469	0.0002886	down	yes	75.761	838.7723	934.10942785408	1438.55249023	831.60979755228	353.628875732	711.9382179385	762.79470029864	0	0	454.565917969	0	0	0	BP:actin filament-based transport;BP:vesicle localization;BP:cell differentiation;BP:vesicle cytoskeletal trafficking;BP:brush border assembly;BP:cellular localization;BP:vesicle transport along actin filament;BP:establishment of organelle localization;BP:cellular component organization or biogenesis;BP:establishment of localization;BP:cellular developmental process;BP:fibril organization;BP:cell…	GO:0099515;GO:0051648;GO:0030154;GO:0099518;GO:1904970;GO:0051641;GO:0030050;GO:0051656;GO:0071840;GO:0051234;GO:0048869;GO:0097435;GO:0016043;GO:0030705;GO:0048513;GO:0006810;GO:0050877;GO:0032502;GO:0032501;GO:0022607;GO:0030029;GO:0007605;GO:0050954;GO:0009987;GO:0007600;GO:0008150;GO:0030048;GO:0051649;GO:0051179;GO:0051640;GO:0003008;GO:0007015;GO:0046907;GO:0007423;GO:0048856;GO:0051650GO:0…	K21868	MYO7B	hsa04814	Motor proteins	COG5022	U:Intracellular trafficking, secretion, and vesicular transport	PF00063.25;PF00784.21;PF00373.22;PF00612.31;PF07653.21	Myosin_head;MyTH4;FERM_M;IQ;SH3_2	Myosin head;MyTH4 domain;FERM central domain;IQ calmodulin-binding motif;Variant SH3 domain	CYT
Q6P470	PDE4DIP	PDE4DIP	767846	Q6P470_HUMAN PDE4DIP protein OS=Homo sapiens OX=9606 GN=PDE4DIP PE=2 SV=1	6.743	2.753	0.0005744	up	yes	794.7497	117.869	0	0	0	0	0	707.213745117	699.47461610887	341.850799561	1011.13983154	1280.2611084	562.81405865889	872.95783979775	BP:organelle organization;BP:cytoskeleton organization;BP:actin filament-based process;BP:cellular process;BP:actin cytoskeleton organization;BP:biological_process;BP:cellular component organization or biogenesis;BP:cellular component organizationMF:cytoskeletal protein binding;MF:actin binding;MF:molecular_function;MF:binding;MF:protein binding	GO:0006996;GO:0007010;GO:0030029;GO:0009987;GO:0030036;GO:0008150;GO:0071840;GO:0016043GO:0008092;GO:0003779;GO:0003674;GO:0005488;GO:0005515	------	------	------	------	ENOG41126PD	S:Function unknown	------	------	------	CYT
C5MRD8	HLA-DRB1	HLA	-	C5MRD8_HUMAN MHC class II antigen (Fragment) OS=Homo sapiens OX=9606 GN=HLA-DRB1 PE=4 SV=1	9.422	3.236	0.0003514	up	yes	817.5425	86.7726	0	0	0	0	0	520.635559082	1033.1841917094	1073.37060547	334.699829102	943.276306152	834.46079151388	686.26337888844	BP:antigen processing and presentation;BP:response to stimulus;BP:immune system process;BP:biological_process;BP:immune responseCC:MHC protein complex;CC:plasma membrane protein complex;CC:macromolecular complex;CC:cellular_component;CC:MHC class II protein complex;CC:membrane protein complex	GO:0019882;GO:0050896;GO:0002376;GO:0008150;GO:0006955GO:0042611;GO:0098797;GO:0032991;GO:0005575;GO:0042613;GO:0098796	------	------	------	------	ENOG410YI0S;ENOG41119HF	U:Intracellular trafficking, secretion, and vesicular transport;S:Function unknown	PF00969.23	MHC_II_beta	Class II histocompatibility antigen, beta domain	CYT
Q9BU68	PRR15L	Proline-rich protein 15-like protein	79170	PR15L_HUMAN Proline-rich protein 15-like protein OS=Homo sapiens OX=9606 GN=PRR15L PE=3 SV=1	2.185	1.128	0.01797	up	yes	618.6607	283.0764	449.083374023	246.588485718	148.212036133	271.01375531396	289.52871417967	294.032012939	233.558258057	1104.0769043	646.974365234	702.393066406	437.99331665	586.96813086759	------	------	------	------	------	------	ENOG4112BUZ	S:Function unknown	PF15321.10	ATAD4	ATPase family AAA domain containing 4	CYT
A0A7S5C3C4	-	-	-	A0A7S5C3C4_HUMAN IGH c3448_heavy_IGHV3-48_IGHD2-15_IGHJ4 (Fragment) OS=Homo sapiens OX=9606 PE=2 SV=1	2.564	1.358	0.01647	up	yes	646.7767	252.2746	344.80837379093	348.413879395	296.12373431458	113.169548035	126.670127869	284.462036133	748.406921387	365.235717773	1271.3710882279	805.26326792796	283.05846621825	407.32448462237	------	------	------	------	------	------	ENOG410YRS8;ENOG410YRGB;ENOG410YMG4;ENOG410YADZ;ENOG410YQJV	S:Function unknown;	PF07686.21	V-set	Immunoglobulin V-set domain	PLA
Q8NFZ7	ASS	Argininosuccinate synthase	445	Q8NFZ7_HUMAN Argininosuccinate synthetase (Fragment) OS=Homo sapiens OX=9606 GN=ASS PE=4 SV=1	12.27	3.617	0.0002024	up	yes	829.0442	67.5601	0	0	0	0	0	405.360321045	763.93533628115	892.42721047068	663.8359375	1091.3717041	718.91252050536	843.78271408813	BP:small molecule biosynthetic process;BP:carboxylic acid metabolic process;BP:cellular biosynthetic process;BP:cellular nitrogen compound metabolic process;BP:nitrogen compound metabolic process;BP:small molecule metabolic process;BP:nitrogen cycle metabolic process;BP:glutamine family amino acid metabolic process;BP:organic substance biosynthetic process;BP:cellular amino acid metabolic process…	GO:0044283;GO:0019752;GO:0044249;GO:0034641;GO:0006807;GO:0044281;GO:0071941;GO:0009064;GO:1901576;GO:0006520;GO:0006526;GO:0006525;GO:0071704;GO:0006082;GO:0008652;GO:1901605;GO:1901607;GO:0019627;GO:0044238;GO:0009987;GO:0009058;GO:0008150;GO:0008152;GO:0043436;GO:0044271;GO:0043604;GO:1901564;GO:1901566;GO:0043603;GO:0046394;GO:0000050;GO:0016053;GO:0044237;GO:0009084GO:0004055;GO:0035639;GO:0…	K01940	argG, ASS1	hsa01230;hsa00250;hsa01100;hsa00220;hsa05418	Biosynthesis of amino acids;Alanine, aspartate and glutamate metabolism;Metabolic pathways;Arginine biosynthesis;Fluid shear stress and atherosclerosis	COG0137	E:Amino acid transport and metabolism	------	------	------	CYT
Q86YX3	MTE	Metallothionein	644314	Q86YX3_HUMAN Metallothionein OS=Homo sapiens OX=9606 GN=MTE PE=2 SV=1	4.179	2.063	0.01198	up	yes	722.9112	172.9986	318.560150146	118.597969055	199.28869059495	228.129486084	107.750579834	65.6644515991	166.498016357	1976.48461914	866.55539322488	411.180511475	515.725830078	401.023101807	BP:response to stimulus;BP:cellular process;BP:cellular response to stimulus;BP:biological_process;BP:cellular response to chemical stimulus;BP:response to chemical;BP:response to inorganic substanceMF:cation binding;MF:molecular_function;MF:metal ion binding;MF:ion binding;MF:binding	GO:0050896;GO:0009987;GO:0051716;GO:0008150;GO:0070887;GO:0042221;GO:0010035GO:0043169;GO:0003674;GO:0046872;GO:0043167;GO:0005488	------	------	------	------	ENOG4110PT3;ENOG41113QR	Z:Cytoskeleton;O:Posttranslational modification, protein turnover, chaperones	PF00131.24	Metallothio	Metallothionein	CYT
B4DRN3	-	-	144717	B4DRN3_HUMAN Sesquipedalian OS=Homo sapiens OX=9606 PE=2 SV=1	8.361	3.064	0.04201	up	yes	799.7986	95.6607	109.166969299	215.661804199	17.457983017	53.4392356873	48.5896530151	129.648345947	97.4172744751	772.85043500203	428.3465271	3032.54003906	54.9607086182	412.6764879428	------	------	------	------	------	------	ENOG4111J7G	S:Function unknown	PF00169.33;PF15413.10	PH;PH_11	PH domain;Pleckstrin homology domain	CYT
B2RWN7	DMXL1	DMXL1	1657	B2RWN7_HUMAN DMXL1 protein OS=Homo sapiens OX=9606 GN=DMXL1 PE=1 SV=1	1.309	0.3885	0.04113	up	yes	505.6979	386.2165	407.279602051	392.024230957	422.991119385	400.737213135	337.650848389	356.616027832	468.663360596	461.264648438	656.289978027	658.526855469	435.682525635	353.75994873	BP:cellular homeostasis;BP:homeostatic process;BP:regulation of biological quality;BP:vacuolar acidification;BP:regulation of pH;BP:ion homeostasis;BP:cellular ion homeostasis;BP:chemical homeostasis;BP:cation homeostasis;BP:biological regulation;BP:biological_process;BP:cellular cation homeostasis;BP:regulation of intracellular pH;BP:intracellular pH reduction;BP:cellular chemical homeostasis;BP…	GO:0019725;GO:0042592;GO:0065008;GO:0007035;GO:0006885;GO:0050801;GO:0006873;GO:0048878;GO:0055080;GO:0065007;GO:0008150;GO:0030003;GO:0051453;GO:0051452;GO:0055082;GO:0030641GO:0032991;GO:0005575;GO:0043291	K24155	DMXL, DMX, RAV1	hsa04142	Lysosome	ENOG410XPUM	S:Function unknown	PF12234.12;PF00400.36	Rav1p_C;WD40	RAVE protein 1 C terminal;WD domain, G-beta repeat	CYT
L0RFL1	HLA-B	HLA	3106	L0RFL1_HUMAN MHC class I antigen (Fragment) OS=Homo sapiens OX=9606 GN=HLA-B PE=3 SV=1	4.087	2.031	0.005101	up	yes	715.0581	174.9768	135.295669556	204.75679449862	181.741653442	182.94964244374	163.43996454695	181.67691487415	805.821105957	1072.58044434	325.95491444286	1395.660760147	527.63437202255	162.69712310995	------	------	------	------	------	------	ENOG4111K8F	U:Intracellular trafficking, secretion, and vesicular transport	PF00129.22	MHC_I	Class I Histocompatibility antigen, domains alpha 1 and 2	CYT
A4D1U4	DENND11	DENN domain-containing protein 11	57189	DEN11_HUMAN DENN domain-containing protein 11 OS=Homo sapiens OX=9606 GN=DENND11 PE=1 SV=1	1.511	0.5955	0.008982	up	yes	534.8597	354.0311	258.115570068	352.569274902	323.368255615	284.143310547	303.320037842	602.670166016	421.227966309	498.627166748	664.249450684	520.583068848	580.233398438	524.237365723	CC:cytoplasm;CC:cellular_component;CC:cellular anatomical entityMF:enzyme regulator activity;MF:guanyl-nucleotide exchange factor activity;MF:GTPase regulator activity;MF:molecular_function;MF:molecular function regulator;MF:nucleoside-triphosphatase regulator activity	GO:0005737;GO:0005575;GO:0110165GO:0030234;GO:0005085;GO:0030695;GO:0003674;GO:0098772;GO:0060589	------	------	------	------	ENOG410XQBR	S:Function unknown	PF09804.13;PF08616.14;PF09794.13	DENND11;SPA;Avl9	DENN domain-containing protein 11;Stabilization of polarity axis;Transport protein Avl9	CYT
B2RE48	-	-	57107	B2RE48_HUMAN cDNA, FLJ96928, highly similar to Homo sapiens candidate tumor suppressor protein (LOC57107), mRNA OS=Homo sapiens OX=9606 PE=2 SV=1	1.559	0.6406	0.02477	up	yes	541.2606	347.1633	562.403564453	432.349853516	286.649200439	326.978240967	162.091033936	312.508148193	615.651794434	467.784606934	660.881591797	506.703277588	397.092498779	599.449707031	BP:cellular biosynthetic process;BP:small molecule metabolic process;BP:small molecule biosynthetic process;BP:lipid metabolic process;BP:organic substance biosynthetic process;BP:quinone biosynthetic process;BP:quinone metabolic process;BP:organic substance metabolic process;BP:biological regulation;BP:regulation of biological quality;BP:ubiquinone metabolic process;BP:developmental process;BP:r…	GO:0044249;GO:0044281;GO:0044283;GO:0006629;GO:1901576;GO:1901663;GO:1901661;GO:0071704;GO:0065007;GO:0065008;GO:0006743;GO:0032502;GO:0050878;GO:0006720;GO:0009987;GO:0009058;GO:0008150;GO:0008152;GO:0044255;GO:0021549;GO:0008610;GO:0044238;GO:0006744;GO:0042181;GO:0042180;GO:0048856;GO:0044237;GO:0008299GO:1990234;GO:0031974;GO:0005759;GO:0110165;GO:1902494;GO:0032991;GO:0043233;GO:0005829;GO:0…	K12505	PDSS2	hsa00900	Terpenoid backbone biosynthesis	COG0142	S:Function unknown	PF00348.21	polyprenyl_synt	Polyprenyl synthetase	CYT
B4DDW4	-	-	4316	B4DDW4_HUMAN cDNA FLJ56650, highly similar to Matrilysin OS=Homo sapiens OX=9606 PE=2 SV=1	3.295	1.72	0.04654	up	yes	680.7571	206.5775	202.17048431575	195.46105957	254.40134096008	170.5905631512	201.15015267028	215.691650391	880.86182816143	608.56615691385	1060.09533691	800.41008265553	69.5488510132	665.06051725084	BP:nitrogen compound metabolic process;BP:organic substance metabolic process;BP:proteolysis;BP:biological_process;BP:metabolic process;BP:primary metabolic process;BP:organonitrogen compound metabolic process;BP:protein metabolic process;BP:macromolecule metabolic processCC:extracellular matrix;CC:cellular anatomical entity;CC:external encapsulating structure;CC:cellular_componentMF:endopeptidas…	GO:0006807;GO:0071704;GO:0006508;GO:0008150;GO:0008152;GO:0044238;GO:1901564;GO:0019538;GO:0043170GO:0031012;GO:0110165;GO:0030312;GO:0005575GO:0004175;GO:0003674;GO:0008270;GO:0008233;GO:0008237;GO:0043169;GO:0046914;GO:0043167;GO:0046872;GO:0016787;GO:0004222;GO:0140096;GO:0003824;GO:0005488	------	------	------	------	ENOG410XQ5D	S:Function unknown	PF00413.28;PF01471.22	Peptidase_M10;PG_binding_1	Matrixin;Putative peptidoglycan binding domain	CYT
A2J1N9	-	-	-	A2J1N9_HUMAN Rheumatoid factor RF-ET12 (Fragment) OS=Homo sapiens OX=9606 PE=2 SV=1	0.2594	-1.947	0.0001915	down	yes	181.8576	700.9918	1095.3973161695	668.07962217932	301.452728271	630.374389648	672.65778643836	837.98881894983	211.670593262	84.0392990112	234.27323241332	208.04789144795	174.06877643655	179.045837402	------	------	------	------	------	------	ENOG410YRGB	U:Intracellular trafficking, secretion, and vesicular transport	PF07686.21	V-set	Immunoglobulin V-set domain	CYT
B4DQE4	-	-	2063	B4DQE4_HUMAN cDNA FLJ51763, highly similar to Orphan nuclear receptor EAR-2 OS=Homo sapiens OX=9606 PE=2 SV=1	1.642	0.7155	0.006485	up	yes	548.6109	334.0375	467.539520264	519.248413086	281.918029785	252.5537172841	276.732574463	206.232681274	452.961700439	563.556945801	506.09108075483	514.421264648	681.282348633	573.352355957	------	------	------	------	------	------	ENOG410XRZC	S:Function unknown	PF00104.34;PF00105.22	Hormone_recep;zf-C4	Ligand-binding domain of nuclear hormone receptor;Zinc finger, C4 type	CYT
A0A076L8Z0	SMN2	SMN2	-	A0A076L8Z0_HUMAN Survival motor neuron protein (Fragment) OS=Homo sapiens OX=9606 GN=SMN2 PE=2 SV=1	1.636	0.7102	0.01212	up	yes	547.2603	334.4901	339.156433105	454.138183594	409.69543457	381.972290039	199.251434326	222.726669312	495.593292236	527.055786133	632.034362793	766.524047852	394.039031982	468.31539917	BP:spliceosomal complex assembly;BP:regulation of metabolic process;BP:cellular component morphogenesis;BP:organic cyclic compound biosynthetic process;BP:regulation of cell projection organization;BP:organic cyclic compound metabolic process;BP:regulation of primary metabolic process;BP:macromolecular complex assembly;BP:positive regulation of biological process;BP:regulation of cell proliferati…	GO:0000245;GO:0019222;GO:0032989;GO:1901362;GO:0031344;GO:1901360;GO:0080090;GO:0065003;GO:0048518;GO:0042127;GO:0060255;GO:0031109;GO:0010975;GO:0046483;GO:0044249;GO:0019438;GO:0022607;GO:0009893;GO:0009891;GO:0006807;GO:0120039;GO:0120035;GO:0050789;GO:1901576;GO:0000387;GO:0016043;GO:0065007;GO:0071840;GO:0018130;GO:0009889;GO:0050794;GO:0008150;GO:0008152;GO:0048731;GO:0016070;GO:0016071;GO:…	K13129	SMN	------	------	ENOG4111ME8	S:Function unknown	PF06003.16;PF20635.1	SMN_Tudor;SMN_YG-box	Survival motor neuron protein;Survival Motor Neuron, YG-box	EXC
A8K7I4	CLCA1	Calcium-activated chloride channel regulator 1	1179	CLCA1_HUMAN Calcium-activated chloride channel regulator 1 OS=Homo sapiens OX=9606 GN=CLCA1 PE=1 SV=3	0.2782	-1.846	0.00205	down	yes	191.735	689.3126	742.814575195	1181.83813477	198.542510986	705.73413918739	854.544616699	452.401763916	108.68788147	251.166687012	146.329650879	211.60869505696	226.75596582245	205.86102705942	BP:metabolic process;BP:nitrogen compound metabolic process;BP:cellular process;BP:cellular response to chemical stimulus;BP:ion transport;BP:response to hypoxia;BP:cellular response to stimulus;BP:proteolysis;BP:cellular response to hypoxia;BP:response to oxygen levels;BP:transmembrane transport;BP:organic substance metabolic process;BP:cellular response to oxygen levels;BP:transport;BP:primary …	GO:0008152;GO:0006807;GO:0009987;GO:0070887;GO:0006811;GO:0001666;GO:0051716;GO:0006508;GO:0071456;GO:0070482;GO:0055085;GO:0071704;GO:0071453;GO:0006810;GO:0044238;GO:0071702;GO:0006816;GO:0006950;GO:0030001;GO:0042221;GO:0051234;GO:0051179;GO:0009628;GO:1901564;GO:0034220;GO:0019538;GO:0036293;GO:0050896;GO:0036294;GO:0043170;GO:0033554;GO:0008150;GO:0006812GO:0098588;GO:0042589;GO:0043229;GO:0…	K05027	CLCA1	hsa04972;hsa04924	Pancreatic secretion;Renin secretion	ENOG410XPSZ	U:Intracellular trafficking, secretion, and vesicular transport	PF08434.15;PF13519.10;PF00092.32	CLCA;VWA_2;VWA	Calcium-activated chloride channel N terminal;von Willebrand factor type A domain;von Willebrand factor type A domain	CYT
[truncated: 542 more rows]
